# Supplementary material for: Impact of Candida albicans NDT80 and UME6 on biofilm formation and fluconazole susceptibility
Source: mSphere. 2026 Mar 27;11(4):e00014-26. doi: 10.1128/msphere.00014-26 (PMC13123709; doi:10.1128/msphere.00014-26)
Supplement: Table S1 — RNA-seq data. [file msphere.00014-26-s0004.xlsx]

## Sheet: Description
	Sheet: RNA-seq
	Column A= gene ID
	Column B= Gene name
	Column C, E, G, I, K= log2FoldChange- the effect size estimate on a logarithmic scale of base 2; blue shading indicates downregulation; yellow shading represents upregulation
	Column D, F, H, J, L= padj- Adjusted P-value- adjusted for multiple testings of the gene; green shading indicates adjusted P-value<0.05
	Column M= Brief gene description from FungiDB
	Sheet: Biofilm decreased phenotype
	Excerpt of RNA-seq sheet for genes associated with "Biofilm formation: decreased" phenotype at the Candida Genome Database, Dec 26, 2025
	Sheets: "GO upreg..." or "GO downreg..."
	Outputs of FungiFun3 ORA https://fungifun3.hki-jena.de/ for Gene Ontology (GO) terms from differentially expressed genes, Dec 26, 2025
	GO upreg in ndt80 vs wt = upregulated genes from ndt80Δ/Δ vs wild type comparison
	GO downreg in ndt80 vs wt = downregulated genes from ndt80Δ/Δ vs wild type comparison
	GO upreg in ndt80 ume6 cf ndt80 = upregulated genes from ndt80Δ/Δ RBT5-UME6 vs ndt80Δ/Δ comparison
	GO downreg in ndt80 ume6 cf ndt80 = downregulated genes from ndt80Δ/Δ RBT5-UME6 vs ndt80Δ/Δ comparison

## Sheet: RNA-seq
Gene ID	GENE name	ndt80 vs WT	padj	ndt80UME6 vs WT	padj	UME6 vs WT	padj	ndt80UME6 vs UME6	padj	ndt80UME6 vs ndt80	padj
C1_00010W_A	orf19.6115	2.85467	0.024949	3.00576	0.0191891	3.30552	0.475044	-0.3095	0.831226	0.169669	0.893637	Dubious open reading frame
C1_00020C_A	orf19.6114	0.238565	0.148043	-0.163901	0.380158	0.203936	0.792055	-0.36123	0.0425509	-0.387604	0.00010199	Protein of unknown function, transcript detected on high-resolution tiling arrays
C1_00030C_A	orf19.6113	1.49984	2.68505e-19	1.22097	2.35776e-08	0.949503	0.000545017	0.278151	0.271232	-0.265121	0.249115	Protein of unknown function, transcript detected on high-resolution tiling arrays
C1_00040W_A	CTA2	0.267881	0.14221	-0.340195	0.0887467	0.256273	0.717954	-0.590481	7.41473e-05	-0.593317	3.02939e-07	Putative transcription factor, Med2 mediator domain, activates transcription in 1-hybrid assay in S. cerevisiae, repressed by Efg1, member of a family of telomere-proximal genes, Tbf1-induced
C1_00050C_A	orf19.6110	1.94611	0.0483319	0.717373	0.593858	1.42015	0.79956	-0.68655	0.652577	-1.23478	0.170191	Ortholog of Candida albicans WO-1 : CAWG_01361
C1_00060W_A	TUP1	0.195789	0.245902	-0.161663	0.386449	-0.179871	0.770345	0.0234976	0.866225	-0.342296	0.000252941	Transcriptional corepressor, represses filamentous growth, regulates switching, role in germ tube induction, farnesol response, in repression pathways with Nrg1, Rfg1, farnesol upregulated in biofilm, rat catheter, Spider biofilm repressed
C1_00070W_A	MVD	-0.452102	0.000996472	-0.350227	0.0229501	-0.0902797	0.872424	-0.25423	0.0543167	0.116937	0.30321	Mevalonate diphosphate decarboxylase, functional homolog of S. cerevisiae Erg19, possible drug target, regulated by carbon source, yeast-hypha switch, growth phase, antifungals, gene has intron, rat catheter, Spider biofilm repressed
C1_00080C_A	RCA1	-0.204678	0.251785	-0.477847	0.0128927	-0.125483	0.854114	-0.346143	0.0739728	-0.2593	0.138915	Protein involved in regulation of carbonic anhydrases, controls CO2 sensing, bZIP domain-containing transcription factor of the ATF/CREB family, null mutant displays slow growth, abnormal colony morphology and invasive growth
C1_00090W_A	orf19.6103	-0.213588	0.406551	-0.0615022	0.813293	-0.174398	0.819562	0.117624	0.655374	0.166397	0.570135	Ortholog(s) have role in ascospore formation, ascospore wall assembly, ascospore-type prospore membrane formation and cytosol, prospore membrane localization
C1_00100C_A	orf19.6100	-0.553126	0.00446703	-0.794122	9.18799e-05	-0.146092	0.877614	-0.640117	0.00299554	-0.226066	0.0790522	Cardiolipin synthase, ortholog of S. cerevisiae Crd1, transcript is upregulated in clinical isolates from HIV+ patients with oral candidiasis, mutants are viable, Spider biofilm repressed
C1_00110W_A	CCT8	-0.513382	0.000219466	-0.459872	0.00454056	-0.217218	0.75197	-0.236165	0.186381	0.0680993	0.638805	Chaperonin-containing T-complex subunit, role in hyphal morphogenesis, particularly starvation-induced, essential, expression in S. cerevisiae inhibits Ras2-mediated pathways, CCT8 and TRP1 overlap, Spider biofilm repressed
C1_00120C_A	TRP1	-0.375007	0.0268517	0.0949378	0.652161	-0.141394	0.819562	0.242147	0.190448	0.484516	0.00340661	Phosphoribosylanthranilate isomerase, tryptophan biosynthesis, expected unifunctional, unlike trifunctional enzyme of some other fungi, complements E. coli trpC, S. cerevisiae trp1 mutant, CCT1 and TRP1 overlap, Spider biofilm repressed
C1_00130C_A	VPS53	0.0172407	0.919503	-0.0182825	0.91583	0.0117045	0.985348	-0.0246808	0.869704	-0.0206775	0.901171	Ortholog(s) have role in Golgi to vacuole transport, cellular sphingolipid homeostasis, retrograde transport, endosome to Golgi and GARP complex, Golgi apparatus localization
C1_00140W_A	KEL1	0.0509954	0.745436	-0.187445	0.176545	-0.0726518	0.868024	-0.109469	0.375489	-0.223315	0.0750201	Kelch repeat domain-containing protein, localizes to sites of polarized growth, mutant colonies exhibit slightly decreased filamentation ratio, not required for buccal epithelial cell adherence or virulence in mice
C1_00150C_A	RIM8	0.141017	0.52338	-0.0222548	0.929349	-0.0879013	0.894323	0.0701735	0.754907	-0.147726	0.539317	Beta-arrestin-like protein, involved in pH response, required for pathogenesis, activation of Rim101 and alkaline pH-induced hyphal growth, colony morphology-related gene regulation by Ssn6p negative feedback regulation target
C1_00160C_A	orf19.6090	-1.12349	1.95979e-11	-1.06438	1.04627e-07	-0.418659	0.679884	-0.640071	0.0118019	0.0740007	0.693612	Putative nucleolar protein with a predicted role in pre-rRNA processing and ribosome biogenesis, repressed by nitric oxide, required for flow model biofilm formation, Spider biofilm repressed
C1_00170W_A	LEU4	0.273301	0.10113	0.594817	0.000757456	-0.258009	0.742243	0.857792	4.31036e-06	0.335713	0.0089319	Putative 2-isopropylmalate synthase, regulated by Nrg1, Mig1, Tup1, Gcn4, induced by human whole blood or PMNs, macrophage/pseudohyphal-repressed after 16h, Spider biofilm repressed
C1_00180W_A	RPL16A	-0.704759	1.44929e-07	-0.885965	5.32486e-09	-0.116312	0.868024	-0.76449	1.81728e-06	-0.166514	0.0669608	Ribosomal protein, transposon mutation affects filamentous growth, repressed upon phagocytosis by murine macrophages, Hap43-induced, Spider biofilm repressed
C1_00190C_A	orf19.6084	2.78251	3.24862e-29	3.39674	4.79112e-42	0.603586	0.79956	2.79297	0.000370441	0.629139	3.47901e-05	Protein of unknown function, flow model biofilm induced, Spider biofilm induced
C1_00200C_A	orf19.6083	0.335451	0.205911	-0.209853	0.483391	0.0357607	0.984662	-0.23861	0.419808	-0.532497	0.0146122	Has domain(s) with predicted nucleic acid binding, nucleotide binding activity
C1_00210C_A	orf19.6082	0.0203343	0.86681	-0.075642	0.62351	-0.149277	0.728881	0.0781391	0.619727	-0.0810956	0.51746	Ortholog(s) have unfolded protein binding activity, role in protein folding, protein localization to cell surface and integral component of endoplasmic reticulum membrane localization
C1_00220W_A	PHR2	-0.408829	0.0294153	1.25488	1.7858e-16	0.26856	0.673172	0.992444	1.06937e-10	1.68001	1.62879e-29	Glycosidase, role in vaginal not systemic infection (low pH not neutral), low pH, high iron, fluconazole, Hap43-induced, Rim101-repressed at pH8, rat catheter biofilm induced, Bcr1-repressed in RPMI a/a biofilms
C1_00230C_A	BFA1	-0.170222	0.334271	-0.519035	0.00132413	-0.0858005	0.886499	-0.428273	0.00490039	-0.333421	0.0243882	Ortholog(s) have GDP-dissociation inhibitor activity, GTPase activator activity, role in mitotic spindle orientation checkpoint, negative regulation of exit from mitosis and Bfa1-Bub2 complex, spindle pole body localization
C1_00270W_A	orf19.6079	0.624238	0.542224	1.90982	0.0148196	-0.0850015	0.985348	1.99324	0.0226453	1.30599	0.0618463	Predicted ORF in retrotransposon Tca8 with similarity to the Gag region encoding nucleocapsid-like protein, repressed by ciclopirox olamine, filament induced, regulated by Rfg1, Tup1, overlaps orf19.6078.1
C1_00280C_A	RFC52	NA	NA	NA	NA	NA	NA	NA	NA	NA	NA	(orf19.6078.1) Putative replication factor C complex protein, periodic mRNA expression, peak at cell-cycle G1/S phase, overlaps orf19.6079
C1_00290W_A	POL93	0.743534	0.413502	1.61616	0.0274792	-0.0761868	0.985348	1.69206	0.0344733	0.89251	0.128278	Predicted ORF in retrotransposon Tca8 with similarity to the Pol region of retrotransposons encoding reverse transcriptase, protease and integrase, downregulated in response to ciclopirox olamine, F-12/CO2 early biofilm induced
C1_00310W_A	orf19.6077	0.0318202	0.907052	-0.334603	0.139359	0.274896	0.795137	-0.607015	0.0170123	-0.350024	0.0625179	Putative protein of unknown function, shows colony morphology-related gene regulation by Ssn6p
C1_00320W_A	orf19.6076	-0.0307963	0.835873	-0.05935	0.735033	-0.0230982	0.978385	-0.030454	0.869704	-0.0146079	0.930766	Ortholog(s) have cargo adaptor activity, role in intracellular protein transport, retrograde transport, endosome to Golgi and endosome, retromer complex, retromer, cargo-selective complex localization
C1_00330C_A	orf19.6075	-0.30093	0.0366308	-0.585122	0.000512503	-0.132593	0.819562	-0.447213	0.00461041	-0.269966	0.0553251	Putative CCR4-Not complex transcription factor, ortholog of S. cerevisiae Cdc36, Hap43-repressed gene
C1_00340W_A	HBR1	-0.422803	0.00188835	-0.60754	0.000149721	-0.217634	0.743814	-0.384837	0.0251123	-0.17036	0.172949	Essential protein involved in regulation of MTL gene expression, hemoglobin-regulated inhibitor of white-opaque switching, may affect survival in host, activator of MTLalpha1 and MTLalpha2, transcript activated by hemoglobin
C1_00350C_A	HMX1	-0.452913	0.0010308	-0.548136	0.00455339	-0.16918	0.761991	-0.373799	0.0430296	-0.0793505	0.709401	Heme oxygenase, utilization of hemin iron, transcript induced by heat, low iron, or hemin, repressed by Efg1, induced by low iron, upregulated by Rim101 at pH 8, Hap43-induced, Spider and flow model biofilm induced
C1_00360W_A	CDC13	-0.173078	0.384239	-0.100499	0.64237	-0.0127894	0.985867	-0.0823756	0.634456	0.088306	0.642901	Essential protein with similarity to S. cerevisiae Cdc13p, involved in telomere maintenance
C1_00370W_A	orf19.6072.1	-0.633095	0.00124822	-0.860783	0.000170413	-0.00975862	0.990278	-0.844507	0.00104688	-0.211813	0.428049	(orf19.6072.1) Protein of unknown function
C1_00380C_A	orf19.6071	0.146529	0.288319	-0.150033	0.359403	0.0928632	0.85561	-0.238837	0.0971633	-0.280628	0.0128149	Ortholog(s) have peptide alpha-N-acetyltransferase activity and role in N-terminal peptidyl-methionine acetylation, cytoskeleton organization, mitochondrion inheritance, regulation of actin cytoskeleton organization
C1_00390W_A	ENA2	0.384424	0.00567676	-0.377073	0.0688511	-0.0929567	0.87961	-0.279462	0.194582	-0.745973	7.41955e-06	Putative sodium transporter, induced by ciclopirox olamine, alkaline induced by Rim101, repressed by high-level peroxide stress, induced in oral candidiasis clinical isolates, possibly essential gene, rat catheter and Spider biofilm induced
C1_00400W_A	SVF1	-0.238035	0.0188475	-0.120192	0.401096	-0.0943497	0.854114	-0.0211317	0.90847	0.13289	0.265701	Putative survival factor, stationary phase enriched protein, fluconazole-induced, regulated by Gcn4p, repressed in response to amino acid starvation (3-AT treatment), fungal-specific (no human or murine homolog)
C1_00410C_A	orf19.6066	1.41234	3.80692e-38	1.60849	3.84647e-29	0.0420518	0.962521	1.56978	5.86359e-20	0.210944	0.145609	Hexadecenal dehydrogenase, involved in the conversion of sphingosine 1-phosphate breakdown product hexadecenal to hexadecenoic acid, Spider biofilm induced
C1_00420W_A	orf19.6065	0.177054	0.264355	-0.0879011	0.678621	0.113253	0.872198	-0.197933	0.352504	-0.250324	0.0975844	RNA polymerase II holoenzyme/mediator subunit, regulated by Mig1, Tup1, amphotericin B, caspofungin repressed, protein present in exponential and stationary growth phase yeast, Hap43-repressed, Spider biofilm repressed
C1_00430W_A	orf19.6064	0.428655	0.000159532	0.520591	0.000216398	0.159027	0.753797	0.367117	0.0119569	0.106908	0.443864	Ortholog(s) have phosphatidylinositol-3,5-bisphosphate binding, phosphatidylinositol-3-phosphate binding, phosphatidylinositol-4-phosphate binding, ubiquitin binding activity
C1_00440W_A	UBP6	0.114417	0.355877	-0.226909	0.193582	0.0265114	0.972163	-0.248648	0.141396	-0.32675	0.0286738	Putative ubiquitin-specific protease of the 26S proteasome, oxidative stress-induced via Cap1p
C1_00450C_A	orf19.6062.3	-0.345915	0.0195938	-0.493424	0.00476403	-0.177277	0.799231	-0.310831	0.0911956	-0.133273	0.369631	(orf19.6062.3) Mitochondrial protein, component of the mitochondrial inner membrane organizing system , role in maintenance of crista junctions and inner membrane architecture, Spider biofilm repressed
C1_00460W_A	orf19.6062	-0.690996	1.49073e-05	-0.783449	4.55677e-05	-0.237693	0.77308	-0.539957	0.0122686	-0.0785181	0.66908	Putative TIM23 translocase complex subunit, membrane-localized, Hap43-repressed
C1_00470C_A	orf19.6061	0.111406	0.366829	-0.0209493	0.910426	0.0183017	0.97917	-0.0344722	0.854749	-0.117151	0.457257	Ortholog(s) have role in N-acylethanolamine metabolic process, N-acylphosphatidylethanolamine metabolic process and integral component of mitochondrial inner membrane localization
C1_00480C_A	GCN20	-0.543883	2.98917e-08	-0.352537	0.0030945	-0.184274	0.706944	-0.163183	0.273069	0.206328	0.0472084	YEF3-subfamily ABC family protein, predicted not to be a transporter
C1_00490C_A	TTR1	0.392817	0.049861	0.360812	0.229351	-0.0561459	0.970839	0.423323	0.18706	-0.0194077	0.96071	Putative glutaredoxin, described as a glutathione reductase, induced by human neutrophils and benomyl treatment, alkaline repressed, regulated by Gcn2 and Gcn4, required for virulence in mouse model, Spider biofilm induced
C1_00500C_A	GLO1	0.274125	0.00801524	0.274105	0.153941	0.0441976	0.936921	0.234525	0.249804	0.0139184	0.952809	Putative monomeric glyoxalase I, oxidative stress-induced via Cap1, flow model and rat catheter biofilm repressed
C1_00510W_A	orf19.6057	-0.481526	0.000206018	-1.0796	5.85735e-09	-0.156268	0.808133	-0.917728	7.02036e-06	-0.584715	0.000616254	Ortholog(s) have 3-methyl-2-oxobutanoate hydroxymethyltransferase activity, role in pantothenate biosynthetic process and mitochondrion localization
C1_00520W_A	orf19.6056	-0.0724454	0.638418	-0.341312	0.0236754	-0.147297	0.801014	-0.188198	0.255809	-0.253945	0.0334264	Ortholog(s) have phosphatase activity and role in dephosphorylation
C1_00530C_A	orf19.6055	-0.228812	0.171964	-0.857598	3.81249e-08	-0.0187488	0.984836	-0.833465	3.62527e-10	-0.613676	2.43841e-06	Ortholog of C. dubliniensis CD36 : Cd36_00460, C. parapsilosis CDC317 : CPAR2_800010, Candida tenuis NRRL Y-1498 : CANTEDRAFT_125085 and Debaryomyces hansenii CBS767 : DEHA2D09086g
C1_00540C_A	orf19.6054	-0.669744	9.96141e-11	-0.515021	0.00487636	-0.0985186	0.799231	-0.411866	0.0312557	0.171129	0.417391	Protein with a Bul1 domain, binds the ubiquitin ligase Rsp5 and is involved in intracellular trafficking of a general amino acid permease Gap1, repressed in an azole-resistant strain overexpressing MDR1, Spider biofilm induced
C1_00550W_A	CIS2	-0.71531	2.4244e-09	-1.23963	9.22434e-16	0.00418399	0.994385	-1.24028	2.48837e-12	-0.508471	0.000534792	Putative role in regulation of biogenesis of the cell wall, upregulated in biofilm, Gcn4p-regulated
C1_00560W_A	CNS1	-0.326575	0.00369987	-0.711439	1.5412e-07	-0.184568	0.808133	-0.520662	0.0106093	-0.369235	0.000410437	Putative co-chaperone, Hap43p-induced gene, mutation confers hypersensitivity to radicicol
C1_00570C_A	orf19.6049	0.00306582	0.987145	0.202376	0.363281	-0.179002	0.795137	0.385626	0.0575714	0.215261	0.26907	Ortholog(s) have protein kinase activator activity and role in chromosome segregation, protein phosphorylation, regulation of cytokinesis
C1_00580W_A	orf19.6048	0.324369	0.0711914	0.492776	0.0148818	0.0158484	0.985348	0.481674	0.00457005	0.182655	0.236281	Protein of unknown function, Spider biofilm induced
C1_00590W_A	TUF1	-0.903033	3.24822e-09	-0.528496	0.00188067	-0.312955	0.717411	-0.210513	0.336808	0.389533	1.1047e-07	Translation elongation factor TU, macrophage/pseudohyphal-induced, repressed upon phagocytosis by murine macrophage, levels decrease in stationary phase cells, Spider biofilm repressed
C1_00600W_A	APC1	-0.304274	0.0140949	-0.170237	0.246626	-0.0642507	0.888756	-0.100523	0.465605	0.149522	0.23619	Putative Anaphase-Promoting Complex/Cyclosome subunit, essential for growth, periodic mRNA expression, peak at cell-cycle S/G2 phase
C1_00610W_A	PSD1	0.142199	0.31904	0.610595	4.00623e-05	-0.0344535	0.965189	0.649663	1.96656e-07	0.483635	5.50085e-07	Phosphatidylserine decarboxylase, involved in phosphatidylethanolamine synthesis, Spider biofilm repressed
C1_00620W_A	MOB2	-0.0173316	0.893873	0.000699108	0.996262	0.0315403	0.949341	-0.0258723	0.861852	0.0330373	0.809194	Mob1/phocein domain protein of RAM signaling network, cell wall integrity, role in cell separation, cortical actin polarization, required for hyphal growth, phosphorylated by Cdc28 on hyphal induction, activates Cbk1, mRNA binds She3
C1_00630W_A	orf19.6043	0.673401	0.000950725	0.970832	2.62464e-05	-0.026238	0.985181	1.00265	9.76528e-08	0.312312	0.0901955	Has domain(s) with predicted UDP-N-acetylmuramate dehydrogenase activity, catalytic activity, flavin adenine dinucleotide binding activity
C1_00640C_A	RPO41	-0.586091	1.08045e-06	-0.566187	0.00040392	-0.269282	0.673679	-0.291428	0.14361	0.0358249	0.859479	Putative mitochondrial RNA polymerase, repressed in core stress response, Spider biofilm induced
C1_00650C_A	SNF7	0.0154985	0.913908	-0.0780275	0.613367	-0.183733	0.702837	0.109858	0.466543	-0.0785656	0.532144	ESCRT III complex protein, role in proteolytic activation of Rim101 and Rim8 processing/activation, separable roles in RIM101 pathway and in transport from MVB to vacuole, involved in echinocandin and azole sensitivity
C1_00660C_A	orf19.6039	-0.0951069	0.46273	-0.141559	0.320391	0.0135328	0.98331	-0.150528	0.260175	-0.0316111	0.83641	Ortholog(s) have SNAP receptor activity
C1_00670C_A	UGA32	0.166291	0.378033	1.48941	2.74858e-21	-0.00861499	0.990278	1.50405	7.81726e-20	1.33973	2.90045e-23	Predicted Zn(II)2Cys6 transcription factor, has similarity to S. cerevisiae Uga3, a transcription factor involved in the regulation of gamma-aminobutyrate metabolism genes, rat catheter biofilm induced
C1_00680W_A	ASM3	2.01674	0.00410962	4.90056	4.90171e-85	-0.479316	0.641572	5.38504	2.89421e-194	2.90258	6.78478e-06	Putative secreted acid sphingomyelin phosphodiesterase, possible Kex2 substrate, transcript increased in an azole-resistant strain that overexpresses MDR1, flow model biofilm induced, F-12/CO2 early biofilm induced
C1_00690W_A	RIC1	0.0996829	0.640333	0.217867	0.312359	0.531768	0.458171	-0.311965	0.190586	0.135028	0.363924	Ortholog of S. cerevisiae Ric1 guanyl-nucleotide exchange factor, mutant is viable, rat catheter biofilm repressed
C1_00700W_A	orf19.6035	-0.402361	0.21165	0.186996	0.571678	0.360433	0.751392	-0.170073	0.418351	0.605317	0.00391643	Protein of unknown function, repressed by nitric oxide
C1_00710C_A	TUB2	-0.397376	1.72959e-05	0.695086	4.63214e-08	0.000571003	0.998971	0.699167	3.38691e-08	1.10838	8.64847e-32	Beta-tubulin, functional homolog of ScTub2, overproduction makes S. cerevisiae inviable, has two introns, GlcNAc, hypha fluconazole-induced, slow growth, ectopic expression increases white-to opaque switch, rat catheter biofilm repressed
C1_00730C_A	CMP1	0.0657463	0.635294	0.409419	0.00410863	0.15434	0.769418	0.258974	0.0649167	0.35962	0.000176571	Catalytic subunit of calcineurin (Ca[2+]-calmodulin-regulated S/T protein phosphatase), required for wild-type virulence, resistance to high pH, Na(+), Li(+), Mn(2+), and fluconazole tolerance, micafungin is fungicidal to null mutant
C1_00740C_A	SPE1	-0.173995	0.24525	-0.3745	0.0216377	0.0818285	0.87961	-0.451997	0.000505402	-0.184834	0.148458	Ornithine decarboxylase, enzyme of polyamine biosynthesis, mutant is viable, functionally complements polyamine auxotrophy of S. cerevisiae spe1 mutant, downregulated upon adherence to polystyrene
C1_00750C_A	VPS27	0.443164	0.000927034	0.817148	4.50484e-08	0.0807766	0.888756	0.740319	9.34637e-08	0.389351	4.95015e-05	Putative ESCRT-0 complex protein with a role in multivesicular body (MVB) trafficking
C1_00760W_A	orf19.6030	0.266927	0.0828137	0.294227	0.113286	-0.137986	0.799231	0.437529	0.0127772	0.0415728	0.854403	Protein of unknown function, transcript detected on high-resolution tiling arrays
C1_00770C_A	ROT1	-0.0057764	0.982562	-0.0600388	0.832023	0.297957	0.74776	-0.353835	0.0570543	-0.0371309	0.860962	Similar to S. cerevisiae Rot1p, which is involved in cell wall 1,6-beta-glucan biosynthesis, has predicted transmembrane region, possibly an essential gene, disruptants not obtained by UAU1 method
C1_00780C_A	HGC1	-0.312505	0.0216266	0.0398352	0.863778	0.237006	0.711399	-0.191522	0.396993	0.369673	0.0515062	Hypha-specific G1 cyclin-related protein involved in regulation of morphogenesis, biofilm formation, Cdc28-Hgc1 maintains Cdc11 S394 phosphorylation during hyphal growth, required for virulence in mice, regulated by Nrg1, Tup1, farnesol
C1_00790W_A	orf19.6027	0.123253	0.5989	0.0664631	0.800669	-0.120628	0.872424	0.191052	0.443901	-0.0413478	0.888491	Ortholog of C. dubliniensis CD36 : Cd36_00740, C. parapsilosis CDC317 : CPAR2_110170, C. auris B8441 : B9J08_004945 and Candida tenuis NRRL Y-1498 : CANTEDRAFT_133175
C1_00800C_A	ERG2	-1.09714	2.88207e-10	-0.954734	1.54883e-06	-0.297371	0.683804	-0.651685	1.835e-05	0.1582	0.325602	C-8 sterol isomerase, enzyme of ergosterol biosynthesis, converts fecosterol to episterol, mutant is hypersensitive to multiple drugs, ketoconazole-induced, flow model and Spider biofilm repressed
C1_00810W_A	orf19.6025	-0.401785	0.0381063	-0.41499	0.0541345	0.143088	0.813923	-0.552888	0.0120567	0.00373642	0.990672	Ortholog(s) have N-acetylglucosaminyldiphosphodolichol N-acetylglucosaminyltransferase activity and role in dolichol-linked oligosaccharide biosynthetic process
C1_00820W_A	orf19.6024	-0.238887	0.559819	-0.194577	0.625671	0.536167	0.597094	-0.728468	0.0279151	0.0584498	0.911841	Ortholog of C. dubliniensis CD36 : Cd36_00770, C. auris B8441 : B9J08_004942, Candida tenuis NRRL Y-1498 : CANTEDRAFT_112621 and Debaryomyces hansenii CBS767 : DEHA2D09812g
C1_00830W_A	orf19.6023	0.394383	0.0467104	1.14145	2.26437e-08	-0.0814319	0.939612	1.22547	5.29237e-10	0.763451	2.58203e-09	Protein with a predicted multidrug transporter domain, Hap43-repressed gene
C1_00840C_A	NRM1	-0.597845	3.08879e-06	-0.882906	1.24052e-05	0.022337	0.974758	-0.901153	2.06599e-05	-0.26876	0.275846	Transcriptional regulator of cell cycle gene expression, regulates expression of genes involved in DNA replication stress, interacts with Swi4 and Swi6, repressed during core stress response, Spider biofilm repressed
C1_00850W_A	IHD2	0.343175	0.0388429	0.828524	6.5875e-07	0.102804	0.888756	0.729653	2.43905e-05	0.500896	1.72245e-05	Protein of unknown function, induced during hyphae development, induced in low iron, Spider biofilm induced
C1_00860W_A	orf19.6020	1.01503	2.12765e-09	1.0962	1.32162e-08	0.400452	0.649152	0.698243	0.00422151	0.0981951	0.668178	Ortholog(s) have Atg8 ligase activity
C1_00870W_A	LRO1	0.461185	6.91079e-05	0.316282	0.0327442	-0.00654808	0.990278	0.327057	0.027729	-0.129276	0.244623	Acyltransferase that catalyzes diacylglycerol esterification of phospholipids, role in lipid storage, triglyceride biosynthesis, flow model biofilm repressed
C1_00880W_A	orf19.6017	1.38961	9.85438e-18	0.832156	6.41242e-05	0.49151	0.229759	0.346078	0.0855019	-0.541366	0.00190975	Protein of unknown function, Spider biofilm induced
C1_00890W_A	orf19.6016	0.345382	0.0146447	0.429622	0.00657233	0.204393	0.717411	0.229212	0.133208	0.100338	0.487527	Putative outer mitochondrial membrane GTPase, subunit of the ERMES complex, required for mitochondrial morphology and invasive growth
C1_00900W_A	RRS1	-0.618574	0.00199886	-0.906391	1.08144e-05	-0.244882	0.787775	-0.656888	0.00116696	-0.272329	0.111349	Putative ribosome biogenesis and nuclear export protein, Hap43p-induced gene, mutation confers hypersensitivity to 5-fluorocytosine (5-FC), 5-fluorouracil (5-FU), and tubercidin (7-deazaadenosine)
C1_00910W_A	orf19.6013	0.388018	0.00417675	-0.0493215	0.834442	-0.0528677	0.943744	0.00835642	0.974742	-0.421527	0.0446962	Has domain(s) with predicted DNA binding activity
C1_00920W_A	orf19.6012	-0.358019	0.0691928	0.107374	0.635618	-0.0180945	0.985348	0.129914	0.507875	0.48241	0.00214221	Ortholog(s) have phosphatidylinositol-4,5-bisphosphate binding, phosphatidylserine binding activity and role in endocytosis, site selection
C1_00930C_A	SIN3	0.0622316	0.61678	-0.0799602	0.577296	-0.00288256	0.995562	-0.0724219	0.59653	-0.126673	0.175084	Protein similar to S. cerevisiae Sin3p (transcriptional corepressor involved in histone deacetylase recruitment), has paired amphipathic helix PAH1 domain, interacts with ScOpi1p, not CaOpi1p, transposon mutation affects filamentous growth
C1_00940W_A	RPB11	-0.465069	0.00356122	-0.936457	1.8096e-07	0.144998	0.842606	-1.07577	1.78813e-09	-0.455854	0.00180333	(orf19.6010.1) Putative RNA polymerase II subunit, flucytosine induced
C1_00950C_A	CDC5	-0.526529	2.56022e-06	-0.477277	0.00161777	-0.121138	0.799231	-0.35183	0.0239073	0.0651302	0.700987	Polo-like kinase, member of conserved Mcm1 regulon, depletion causes defects in spindle elongation and Cdc35-dependent filamentation, virulence-group-correlated expression, likely essential (UAU1 method), Spider biofilm repressed
C1_00960C_A	SET1	0.0113935	0.947553	-0.123711	0.474541	-0.0770586	0.880592	-0.0418895	0.804552	-0.119551	0.403663	Lysine histone methyltransferase, methylates histone H3 K4, regulates of white-opaque switch, epithelial cell adhesion, agar-embedded filamentation, virulence in mice, unique N-terminus immunogenic in human, rat catheter biofilm repressed
C1_00970W_A	orf19.6008.3	0.0878758	0.689825	-0.478788	0.0181351	0.0859588	0.892794	-0.560244	0.00287493	-0.551914	0.0030484	(orf19.6008.3) Ortholog of C. dubliniensis CD36 : Cd36_00920, Debaryomyces hansenii CBS767 : DEHA2F20724g, Pichia stipitis Pignal : PICST_32745 and Candida tropicalis NEW ASSEMBLY : CTRG1_CGOB_00170
C1_00980W_A	orf19.6008.4	-0.884094	1.15347e-06	-0.972571	3.73947e-06	-0.248296	0.79956	-0.718193	0.00363483	-0.0745622	0.709923	(orf19.6008.4) Ortholog(s) have structural constituent of ribosome activity and mitochondrial large ribosomal subunit, mitochondrion localization
C1_00990C_A	NMA111	-0.57049	7.33935e-08	-0.395065	0.00833156	-0.283808	0.574727	-0.106122	0.565374	0.190867	0.155388	Putative serine protease and general molecular chaperone, macrophage-induced gene, repressed in core stress response, merged with orf19.3288.1 in Assembly 21
C1_01000C_A	orf19.3289	-0.167598	0.307737	-0.910162	2.29767e-07	-0.108107	0.871682	-0.796128	8.78748e-05	-0.727585	2.17615e-05	Phosphorylated protein of unknown function
C1_01010W_A	orf19.3290	-0.913236	5.12492e-06	-0.256373	0.293819	-0.223792	0.835819	-0.0290053	0.926245	0.670411	1.19374e-05	Plasma membrane-localized protein, repressed by nitric oxide, Hap43p-repressed gene
C1_01030W_A	HMT1	-0.488124	0.00432156	-0.539498	0.00279079	-0.295082	0.726307	-0.239134	0.231572	-0.0366583	0.785759	Major type I protein arginine methyltransferase (PRMT), involved in asymmetric dimethylation of arginine residues, involved in nuclear export of Npl3p, Spider biofilm repressed
C1_01040W_A	orf19.3292	0.0624553	0.693601	-0.494681	0.0292808	0.00936405	0.987203	-0.499345	0.0327937	-0.54438	0.0119921	Ortholog(s) have peptide-methionine (R)-S-oxide reductase activity, role in cellular response to oxidative stress and mitochondrion localization
C1_01050C_A	orf19.3293	-0.0745208	0.539328	0.0606584	0.677391	0.0918045	0.842606	-0.0269716	0.869704	0.151111	0.193194	Putative enoyl reductase involved in very long chain fatty acid elongation, possibly an essential gene, disruptants not obtained by UAU1 method
C1_01060W_A	MBF1	-0.317195	0.00900587	-0.39346	0.0339072	-0.145182	0.809203	-0.242794	0.237939	-0.0622656	0.757821	Putative transcriptional coactivator, caspofungin repressed, involved in virulence
C1_01070C_A	orf19.3295	0.0653612	0.676642	0.0724257	0.696618	0.0107097	0.985688	0.0660203	0.723926	0.0217353	0.912338	Has domain(s) with predicted role in cell division, chromosome segregation and MIS12/MIND type complex localization
C1_01080W_A	orf19.3296	0.0813957	0.634879	-0.239351	0.174398	-0.0716885	0.91215	-0.161674	0.400623	-0.305518	0.0450322	Ortholog of C. dubliniensis CD36 : Cd36_01020, C. parapsilosis CDC317 : CPAR2_110130, C. auris B8441 : B9J08_003399 and Candida tenuis NRRL Y-1498 : CANTEDRAFT_93515
C1_01090C_A	orf19.3297	-0.471834	0.0416218	-0.43241	0.0683277	-0.0215097	0.985348	-0.404778	0.123497	0.0536016	0.855875	Ortholog(s) have structural constituent of ribosome activity and mitochondrial small ribosomal subunit localization
C1_01100W_A	CCH1	0.00678371	0.970425	0.0130643	0.944354	0.09825	0.871682	-0.0812994	0.59949	0.0220326	0.855875	Voltage-gated Ca2+ channel of the high affinity calcium uptake system, roles in thigmotropism, establishment of galvanotropism, transcript regulated by Nrg1 and Mig1, flow model biofilm repressed
C1_01110C_A	ZPR1	-0.435714	0.00190292	-0.691701	7.28876e-06	-0.197331	0.772005	-0.489553	0.00306022	-0.241024	0.0282886	Protein with putative zinc finger, regulated by Gcn4p, repressed in response to amino acid starvation (3-aminotriazole treatment), upregulation correlates with clinical development of fluconazole resistance
C1_01130W_A	orf19.3301	0.23348	0.0538118	0.625938	0.00825668	0.265314	0.670314	0.364692	0.186194	0.410581	0.108146	Putative ubiquitin ligase complex component, induced by heavy metal (cadmium) stress, Hog1-induced, transcript induced by Mnl1p under weak acid stress, flow model biofilm induced, Spider biofilm induced
C1_01140C_A	orf19.3302	1.75658	2.75412e-23	1.76134	3.22852e-19	0.0615792	0.958241	1.70362	3.92526e-24	0.0200667	0.900575	Putative type-1 protein phosphatase targeting subunit, transcript repressed by yeast-hyphal switch, transcript induced by Mnl1p under weak acid stress, flow model biofilm induced
C1_01150C_A	orf19.3303	-0.740988	2.1202e-06	-1.04066	2.39547e-09	-0.183986	0.82503	-0.85054	6.26949e-05	-0.28392	0.0604037	Ortholog(s) have tRNA methyltransferase activity and role in tRNA methylation, wybutosine biosynthetic process
C1_01160C_A	orf19.3304	-0.325903	0.0339509	-0.51349	0.00574573	-0.146976	0.826054	-0.362095	0.0637707	-0.170932	0.319722	Exosome non-catalytic core component, involved in 3'-5' RNA processing and degradation in the nucleus and cytoplasm, Spider biofilm induced
C1_01170C_A	ZCF17	-0.236287	0.0571811	0.113616	0.534671	-0.133358	0.786793	0.252267	0.132401	0.366315	0.0112512	Putative Zn(II)2Cys6 transcription factor
C1_01180C_A	orf19.3306	-1.4021	4.56909e-05	-1.29589	0.000222333	0.131799	0.918911	-1.42382	3.09424e-07	0.121179	0.780508	Ortholog(s) have four-way junction DNA binding activity and role in homologous chromosome pairing at meiosis, meiotic recombination checkpoint, synaptonemal complex assembly
C1_01190C_A	orf19.3307	-0.0219412	0.858985	-0.110721	0.460359	0.0141516	0.984359	-0.120725	0.438352	-0.07367	0.574891	Flavin-containing monooxygenase, catalyzes oxidation of biological thiols to maintain the ER redox buffer ratio for correct folding of disulfide-bonded proteins, Spider biofilm repressed
C1_01200W_A	STB5	0.0298158	0.830982	0.224027	0.118847	0.119428	0.77308	0.109507	0.454966	0.210135	0.0849374	Putative transcription factor with zinc cluster DNA-binding motif, hyperactive mutation causes YOR1 overexpression and resistance to beauvericin, Hap43p-repressed gene
C1_01210W_A	orf19.3309	0.239827	0.116342	0.087684	0.698174	-0.0539681	0.945471	0.145801	0.49865	-0.137975	0.47985	Ortholog of Candida tropicalis NEW ASSEMBLY : CTRG1_04422, Candida tropicalis MYA-3404 : CTRG_04422 and Candida albicans WO-1 : CAWG_01254
C1_01220C_A	orf19.3310	3.34293	1.33386e-56	3.05051	7.35385e-35	0.874942	0.375961	2.18687	4.94902e-18	-0.282659	0.110373	Protein of unknown function, Hap43-repressed, rat catheter and Spider biofilm induced
C1_01240W_A	IFD3	1.87018	3.58946e-57	1.35477	4.56724e-14	0.0132499	0.985348	1.34563	5.83251e-14	-0.501885	0.000746304	Putative aldo/keto reductase, Mig1-regulated
C1_01250W_A	orf19.3312	-0.200969	0.0535273	-0.467251	0.000106978	-0.142684	0.740317	-0.319867	0.0109467	-0.250986	0.00696626	Protein of unknown function, flow model and Spider biofilm repressed
C1_01260C_A	TRS20	0.10813	0.480386	0.125466	0.472841	0.0623535	0.917675	0.0671099	0.732582	0.032778	0.855875	Ortholog(s) have role in cellular protein-containing complex assembly, endoplasmic reticulum to Golgi vesicle-mediated transport and TRAPPI protein complex, TRAPPII protein complex, TRAPPIII protein complex localization
C1_01270W_A	CTA9	-0.169726	0.265641	-0.392919	0.0262828	-0.0228509	0.978385	-0.365516	0.0217865	-0.209421	0.171653	Protein required for normal filamentous growth, induced during the mating process, mRNA binds She3, activates transcription in 1-hybrid assay in S. cerevisiae
C1_01280C_A	MED22	0.26686	0.3477	-0.228285	0.474261	0.869672	0.216276	-1.09642	0.00158144	-0.476701	0.147641	RNA polymerase II mediator complex subunit
C1_01290C_A	orf19.3318	0.700485	0.0008212	1.31746	6.58204e-10	0.0153607	0.987636	1.3061	6.9299e-17	0.633169	4.79312e-10	Ortholog(s) have lipid droplet, peroxisome localization
C1_01300W_A	orf19.3319	0.151277	0.235937	0.404057	0.0191891	-0.0541114	0.915781	0.463196	0.00450898	0.266728	0.0721606	Putative thioredoxin, Spider biofilm repressed
C1_01310W_A	orf19.3320	-0.716153	0.364551	0.149956	0.835889	-1.17141	0.643636	1.33015	0.0534061	0.883703	0.228273	Dubious open reading frame
C1_01320W_A	MRS7	-0.114526	0.400994	-0.124657	0.424109	-0.219306	0.740201	0.0986611	0.60346	0.00477968	0.972613	Member of the LETM1-like protein family, mitochondrial membrane protein
C1_01330C_A	DUT1	-0.213728	0.4079	-0.202511	0.447011	-0.285661	0.795137	0.0906011	0.739649	0.0256259	0.908749	dUTP pyrophosphatase, cell-cycle regulated if expressed in S. cerevisiae, upstream MluI and SCB elements, 17-beta-estradiol, ethynyl estradiol, macrophage induced, decreased in stationary phase yeast, rat catheter, Spider biofilm repressed
C1_01340C_A	orf19.3323	0.567634	0.00109005	0.141387	0.525195	0.168413	0.819749	-0.0221703	0.914599	-0.410391	0.00155103	Ortholog of C. dubliniensis CD36 : Cd36_01240, C. parapsilosis CDC317 : CPAR2_109140, C. auris B8441 : B9J08_002021 and Candida tenuis NRRL Y-1498 : CANTEDRAFT_114227
C1_01350C_A	TIF	-0.506791	5.73544e-05	-0.504633	0.000239333	-0.232117	0.690769	-0.267488	0.0654317	0.0170728	0.897621	Translation initiation factor, upregulated in highly virulent strain compared to less virulent strain, antigenic in human, flucytosine induced, downregulated upon phagocytosis by macrophages, Spider biofilm repressed
C1_01360C_A	orf19.3325	0.629143	0.00257839	0.609854	0.00699077	-0.0468209	0.976416	0.661253	0.000684961	-0.00395927	0.982169	Putative glycogen synthesis initiator, regulated by Efg1 and Efh1, Hog1-repressed, colony morphology-related gene regulation by Ssn6, induced by prostaglandins, flow model biofilm induced
C1_01370C_A	RPS21B	-1.14276	3.14361e-07	-1.29182	6.45912e-06	-0.220819	0.854114	-1.06351	0.000806943	-0.136168	0.659209	(orf19.3325.3) Ribosomal protein S21, regulated by Nrg1, Tup1, colony morphology-related gene regulation by Ssn6, positively regulated by Tbf1, Hap43, Spider biofilm repressed
C1_01380C_A	TRM2	-1.02022	1.39998e-09	-0.905871	3.19614e-06	-0.424937	0.679884	-0.475855	0.0763594	0.129898	0.4468	Putative tRNA methyltransferase, repressed by prostaglandins, Spider biofilm induced
C1_01390C_A	orf19.3328	0.0575792	0.718262	0.0529674	0.832741	-0.0876728	0.868024	0.145089	0.538348	0.0114129	0.96797	Putative transcription factor, required for inhibition of filamentous growth by farnesoic acid and for expression of PHO81, filament induced
C1_01400C_A	orf19.3329	-0.0182074	0.91379	0.406937	0.00681021	-0.175018	0.746335	0.586904	2.1346e-07	0.440842	1.9859e-07	Ortholog(s) have sphingosine-1-phosphate phosphatase activity, role in calcium-mediated signaling and endoplasmic reticulum localization
C1_01420C_A	CRL1	0.44243	0.000350142	0.310281	0.0532798	-0.0779541	0.889383	0.392878	0.0137055	-0.116719	0.380279	Predicted GTPase of RHO family, CAAX motif geranylgeranylated, expression in S. cerevisiae causes dominant-negative inhibition of pheromone response
C1_01440C_A	POX18	1.01437	0.131654	1.58039	0.0170983	0.662489	0.819562	0.919257	0.246415	0.581065	0.439072	(orf19.3330.3) Similar to Pox18, a peroxisomal protein, induced during chlamydospore formation in C. albicans and C. dubliniensis, A21 sequence updated based on new sequence and analysis, the allelic orf19.10841 was reinstated, Spider biofilm induced
C1_01450W_A	ABC1	0.235724	0.130949	0.340017	0.0182103	0.0692079	0.872781	0.275465	0.0606294	0.120728	0.525029	Putative ubiquinol-cytochrome-c reductase, induced upon adherence to polystyrene, flow model biofilm induced, Spider biofilm induced
C1_01460W_A	orf19.3332	0.183384	0.262085	0.578992	0.00151449	-0.0870057	0.889383	0.670543	8.33866e-05	0.411778	0.0042395	Ortholog of Bre4 in S. cerevisiae has a role in brefeldin A resistence, a drug that affect intracellular transport, Spider biofilm induced
C1_01470W_A	orf19.3333	-0.444807	2.05619e-05	-0.65299	6.4278e-07	-0.21924	0.673679	-0.428929	0.00353322	-0.193464	0.0563474	Ortholog(s) have 5S rRNA binding, 7S RNA binding, poly(A) binding, ribonuclease P RNA binding, tRNA binding activity
C1_01480C_A	RPS21	-1.0029	2.26343e-09	-1.20598	7.64705e-10	-0.23283	0.797324	-0.966595	3.59662e-06	-0.188856	0.209821	Protein component of the small (40S) subunit, repressed upon phagocytosis by murine macrophage, positively regulated by Tbf1, Spider biofilm repressed
C1_01490W_A	orf19.3335	0.96395	1.6297e-21	1.05098	9.74545e-14	-0.0178828	0.979378	1.07289	2.22698e-13	0.101837	0.488811	Plasma membrane protein of unknown function, colony morphology-related gene regulation by Ssn6, repressed by nitric oxide
C1_01500W_A	orf19.3336	-1.87847	0.726934	1.14462	0.693834	-1.77385	0.917398	2.93899	0.419235	3.05698	0.403114	Ortholog of Candida albicans WO-1 : CAWG_01228
C1_01510W_A	orf19.3337	-1.43033	0.12372	0.211603	0.757855	1.24313	0.79956	-1.03253	0.42452	1.6633	0.0299433	Protein of unknown function, merged with orf19.3338, rat catheter, flow and Spider model biofilm induced, promoter bound by Bcr1, Efg1, Ndt80, and Rob1, orf19.3338 Bcr1-repressed in RPMI a/a biofilms
C1_01520C_A	SOD2	0.472856	0.000691576	0.893417	3.54661e-06	-0.00309081	0.996126	0.900528	4.33683e-05	0.434719	0.0353906	Mitochondrial Mn-containing superoxide dismutase, protection against oxidative stress, homotetramer active, N-terminal 34 amino acids removed on mitochondrial import, H2O2-induced via Cap1p, Hap43p-, alkaline-downregulated, farnesol-induced
C1_01530C_A	orf19.3341	-0.62421	7.14655e-08	-0.568561	6.81195e-05	-0.256528	0.670963	-0.307531	0.0578005	0.0704416	0.540888	Putative tRNA-Arg synthetase, essential, genes encoding ribosomal subunits, translation factors, and tRNA synthetases are downregulated upon phagocytosis by murine macrophage, downregulated by growth in the mouse cecum
C1_01540W_A	orf19.3342	0.226142	0.120442	0.334308	0.0455018	0.0817877	0.875477	0.257297	0.0868038	0.123062	0.432229	Ortholog(s) have role in positive regulation of protein autoubiquitination, protein deubiquitination
C1_01550W_A	VPS17	0.0657366	0.690172	0.096393	0.551887	0.0126751	0.985348	0.0881191	0.561127	0.0457977	0.783024	Ortholog(s) have phosphatidylinositol-3-phosphate binding, protein carrier activity
C1_01560W_A	SIZ1	-0.310854	0.00437211	0.0946086	0.574775	0.00680248	0.987636	0.0929178	0.571875	0.421235	0.00150856	Possible SUMO/Smt3 ligase, Rim101-repressed
C1_01570C_A	RPB7	-0.66287	0.000148548	-1.08162	4.17226e-09	-0.0277857	0.979547	-1.04837	4.66026e-14	-0.403925	0.000529703	Functional homolog of S. cerevisiae Rpb7, essential subunit of RNA Polymerase II, enhances hyperfilamentation of an S. cerevisiae rpb4 mutant, suppresses defects of S. cerevisiae rpb4 and ess1 mutants, Spider biofilm repressed
C1_01580W_A	orf19.3348	-0.972985	1.92892e-10	-1.09707	3.06123e-11	-0.203478	0.79956	-0.887764	1.41616e-06	-0.109112	0.394003	Ortholog(s) have structural constituent of ribosome activity and fungal-type vacuole, mitochondrial large ribosomal subunit localization
C1_01590C_A	orf19.3349	-0.171021	0.0681104	-0.159779	0.219035	-0.0807421	0.824134	-0.0742963	0.581489	0.0265535	0.827768	Putative RNA polymerase II subunit B150, heterozygous null mutant exhibits resistance to parnafungin in the C. albicans fitness test
C1_01600W_A	MRP20	-0.887249	6.57153e-11	-0.968112	1.0125e-09	-0.0513863	0.956748	-0.911918	5.8944e-08	-0.0649173	0.667114	Component of mitochondrial ribosome, decreased expression in hyphae compared to yeast-form cells
C1_01610C_A	orf19.3351	2.35654	1.15899e-21	2.58644	6.58495e-27	0.391372	0.805068	2.19143	9.52681e-12	0.246176	0.138721	Protein of unknown function, Hap43-induced, Spider biofilm induced
C1_01620C_A	orf19.3352	1.71155	4.74091e-25	2.41086	3.6938e-55	0.102356	0.886499	2.31093	1.16852e-61	0.714701	1.62073e-08	Has domain(s) with predicted oxidoreductase activity and role in metabolic process
C1_01630W_A	orf19.3353	1.43764	6.70173e-12	1.83123	6.77638e-26	-0.165907	0.819749	2.00072	9.64378e-27	0.409647	0.0778144	Protein similar to a mitochondrial complex I intermediate-associated protein, fluconazole-repressed, Spider biofilm induced, rat catheter biofilm repressed
C1_01640W_A	RPS42	-0.798578	8.05482e-08	-0.666542	0.000100602	-0.24248	0.74739	-0.418731	0.0179422	0.146454	0.214776	Predicted ribosomal protein S4, component of the small ribosomal subunit, has paralog RPS41
C1_01650W_A	ISN1	0.370609	0.0162589	0.675013	0.000596916	0.242531	0.728881	0.436669	0.0247888	0.319004	0.0495633	Putative inosine 5'-monophosphate 5'-nucleotidase, fungal-specific (no human or murine homolog)
C1_01670C_A	ESP1	-0.00602794	0.977548	0.122643	0.589432	0.431863	0.589214	-0.305385	0.202864	0.145607	0.438162	Separase, caspase-like cysteine protease that cleaves cohesins to allow chromatid separation during anaphase, mutation confers increased sensitivity to nocodazole, periodic mRNA expression, peak at cell-cycle S/G2 phase
C1_01680C_A	orf19.3357	-0.592992	0.0011989	-0.898421	4.72412e-06	0.0132599	0.987636	-0.906653	6.63807e-08	-0.289765	0.0422992	Ortholog(s) have structural constituent of ribosome activity and mitochondrial small ribosomal subunit, mitochondrion localization
C1_01690C_A	LSC1	-0.559766	2.74117e-05	-1.02971	1.48192e-10	-0.261716	0.589214	-0.762806	8.09784e-09	-0.455106	3.82866e-05	Putative succinate-CoA ligase subunit, induced by high iron, fluconazole-induced, protein present in exponential and stationary growth phase yeast cultures, Spider biofilm repressed
C1_01700W_A	ARP8	0.10619	0.52338	0.121442	0.539469	0.270452	0.641572	-0.144902	0.388532	0.0306481	0.859479	Putative chromatin-remodeling enzyme complex protein, mutation confers hypersensitivity to toxic ergosterol analog, and to amphotericin B, rat catheter biofilm induced
C1_01710W_A	orf19.3360	1.06482	5.30508e-18	1.40701	2.10441e-22	0.264159	0.658932	1.14588	6.36239e-15	0.357932	0.000382747	Protein of unknown function, flow model biofilm induced, Spider biofilm induced
C1_01740W_A	CTN1	4.92646	1.14088e-302	5.38524	1.40353e-256	0.0704972	0.973206	5.31665	6.93349e-123	0.47453	2.37593e-05	Carnitine acetyl transferase, required for growth on nonfermentable carbon sources, not for hyphal growth or virulence in mice, induced in macrophage, macrophage/pseudohyphal-repressed after 16 hr, rat catheter, Spider biofilm induced
C1_01750W_A	orf19.4550	0.0999894	0.612066	0.527511	0.00646347	0.164449	0.810961	0.369056	0.0567714	0.443546	0.00820789	Predicted MFS membrane transporter, member of the drug:proton antiporter (12 spanner) (DHA1) family, flow model biofilm induced
C1_01760W_A	FGR38	0.524105	4.71402e-06	0.642602	8.1992e-07	0.244824	0.740317	0.401453	0.0454533	0.133833	0.24	Protein lacking an ortholog in S. cerevisiae, member of a family of related proteins, transposon mutation affects filamentous growth, macrophage-induced gene, Hap43p-repressed gene
C1_01770W_A	MAK32	0.353517	0.0283415	0.172272	0.472121	0.171497	0.78386	0.00676765	0.97748	-0.165595	0.468297	Putative protein involved in the structural stability of L-A double-stranded RNA-containing particles, downregulated upon adherence to polystyrene
C1_01780C_A	HOL4	0.0747507	0.534611	0.847495	1.81552e-10	0.0837956	0.8795	0.769546	8.69026e-07	0.788344	3.89092e-14	Putative ion transporter, alkaline induced by Rim101, Plc1-regulated, caspofungin repressed, rat catheter and Spider biofilm induced
C1_01790W_A	SWI4	-0.138357	0.171446	-0.139576	0.555473	-0.00747426	0.987636	-0.126264	0.618337	0.0159056	0.958175	Putative component of the SBF transcription complex involved in G1/S cell-cycle progression, periodic mRNA expression, peak at cell-cycle G1/S phase, predicted, conserved MBF binding sites upstream of G1/S-regulated genes
C1_01800W_A	orf19.4544	-0.224657	0.0818748	-0.617748	3.41627e-05	0.0750608	0.909947	-0.686147	4.96351e-05	-0.378659	0.000844401	Component of the RSC chromatin remodeling complex, only present in CTG clade
C1_01810C_A	UGA2	1.37173	1.90097e-13	1.4041	1.16715e-10	0.129437	0.880592	1.27796	1.02046e-10	0.0474406	0.817702	Predicted succinate semialdehyde dehydrogenase, predicted role in glutamate catabolism, transcription regulated by Mig1, Tup1, Gcn4, mutants are viable
C1_01820C_A	orf19.4542	0.0655545	0.704512	-0.21312	0.234899	-0.130624	0.819562	-0.0775385	0.638681	-0.262319	0.0512512	Ortholog(s) have cyclin-dependent protein kinase activating kinase regulator activity, cyclin-dependent protein serine/threonine kinase activator activity, cyclin-dependent protein serine/threonine kinase regulator activity
C1_01830C_A	UBC8	0.999188	7.05752e-13	1.18035	2.24352e-12	0.126329	0.868353	1.05798	1.43838e-08	0.196005	0.11114	Predicted ubiquitin-conjugating enzyme that negatively regulates gluconeogenesis by mediating the glucose-induced ubiquitination of fructose-1,6-bisphosphatase, induced by alpha pheromone in SpiderM medium
C1_01840C_A	orf19.4539	0.0508288	0.78605	0.0844552	0.690083	0.155864	0.811525	-0.0673723	0.758735	0.0476429	0.814738	Protein with a Rho GDP-dissociation inhibitor domain, Hap43-repressed gene, Spider biofilm induced
C1_01850C_A	orf19.4538	0.0372321	0.858177	0.0156062	0.944684	-0.0457692	0.974758	0.0671498	0.789665	-0.00729491	0.973352	Ortholog(s) have mRNA binding activity, role in mRNA polyadenylation, pre-mRNA cleavage required for polyadenylation, response to DNA damage checkpoint signaling and U2 snRNP, mRNA cleavage factor complex localization
C1_01860W_A	orf19.4537	-0.444131	0.000616986	-0.609472	2.6373e-05	-0.202155	0.706034	-0.402463	0.00709254	-0.149925	0.305491	Ortholog(s) have RNA polymerase II complex binding, RNA polymerase II complex recruiting activity
C1_01870C_A	CYS4	-0.466454	8.76222e-05	-0.57619	5.35972e-06	-0.115157	0.82503	-0.456119	0.0021306	-0.0950101	0.504053	Cystathionine beta-synthase, sulfur amino acid biosynthesis, antigenic in mouse, flow model biofilm induced, alkaline induced, macrophage/pseudohyphal-induced, present in exponential and stationary growth phase yeast cultures
C1_01880C_A	PTR3	0.0374007	0.823835	-0.151176	0.36922	-0.0209819	0.97917	-0.12569	0.443429	-0.172785	0.209773	Protein similar to S. cerevisiae Ptr3p, which is a sensor of external amino acids, expression upregulated in an ssr1 null mutant
C1_01890C_A	orf19.4534	0.530528	0.000153066	0.597057	0.00015682	0.0832873	0.909258	0.517988	0.00257426	0.0818018	0.472457	Putative UBX-domain (ubiquitin-regulatory domain) protein, macrophage-downregulated gene
C1_01900C_A	orf19.4533	0.206236	0.129757	0.0224073	0.902382	-0.0269099	0.977339	0.0530516	0.77727	-0.168438	0.170867	Ortholog(s) have RNA binding activity and role in rRNA processing
C1_01910W_A	orf19.4532	-0.654012	6.4542e-05	-0.600681	0.00289552	-0.0996108	0.927559	-0.495557	0.0566574	0.0671357	0.729554	Protein of unknown function, present in exponential and stationary growth phase yeast cultures
C1_01920W_A	ROA1	0.548483	0.000501489	0.935015	1.03307e-07	-0.000510024	0.999149	0.940997	1.50601e-07	0.401893	0.000985293	Putative PDR-subfamily ABC transporter involved in sensitivity to azoles, Spider biofilm induced
C1_01930W_A	orf19.4530.1	2.12864	2.17575e-17	2.28233	5.75172e-19	-0.0172186	0.990278	2.30045	3.80974e-19	0.169827	0.050799	(orf19.4530.1) Protein of unknown function, regulated by Nrg1, Tup1, Spider and flow model biofilm induced
C1_01940C_A	orf19.4529	0.00587643	0.976867	-0.320211	0.0895738	0.144166	0.837053	-0.459283	0.00708171	-0.310367	0.0346663	Ortholog of Srp21, signal recognition particle subunit, functions in protein targeting to the endoplasmic reticulum membrane, predicted adhesin-like protein, mutants are viable
C1_01950C_A	orf19.4528	-0.248405	0.197885	-0.6066	0.000970303	0.367475	0.458171	-0.969061	1.45041e-10	-0.343196	0.0405579	Ortholog(s) have role in vacuolar protein processing
C1_01970W_A	orf19.4528.1	NA	NA	NA	NA	NA	NA	NA	NA	NA	NA	(orf19.4528.1) Protein of unknown function
C1_01980W_A	HGT1	0.285649	0.0773518	0.557028	0.00156959	0.0385226	0.973331	0.524407	0.00115382	0.286037	0.0302696	High-affinity MFS glucose transporter, induced by progesterone, chloramphenicol, benomyl, likely essential for growth, protein newly produced during adaptation to the serum, rat catheter and Spider biofilm induced
C1_01990W_A	HSP30	7.17949	2.85755e-47	8.30324	2.07921e-59	1.77585	0.599034	6.47678	4.0852e-76	1.14112	2.71149e-10	Putative heat shock protein, fluconazole repressed, amphotericin B induced, Spider biofilm induced, rat catheter biofilm induced
C1_02000W_A	orf19.4525	-0.109346	0.403017	-0.675865	1.16744e-05	-0.0284603	0.965412	-0.642946	4.65736e-05	-0.55229	7.75675e-05	Ortholog(s) have endoplasmic reticulum, nuclear envelope localization
C1_02010C_A	ZCF24	0.431415	0.00356441	0.513872	0.00535095	-0.00148217	0.998115	0.519385	0.0043484	0.0965966	0.573184	Predicted Zn(II)2Cys6 transcription factor, caspofungin induced, Hap43-repressed
C1_02020W_A	orf19.4523	0.0916397	0.56652	-0.0596406	0.75486	0.113563	0.82503	-0.168029	0.317583	-0.135952	0.40298	Ortholog(s) have 5-formyltetrahydrofolate cyclo-ligase activity and role in folic acid-containing compound biosynthetic process
C1_02030C_A	orf19.4522	-0.424912	0.0500075	-0.487876	0.0380835	-0.0695925	0.94452	-0.413728	0.0403919	-0.0484804	0.841702	Ortholog(s) have role in cellular response to DNA damage stimulus
C1_02040C_A	orf19.3661	-0.238248	0.0912221	-0.112362	0.504764	0.184716	0.79956	-0.295274	0.171829	0.141409	0.358767	Putative deubiquitinating enzyme, induced by Mnl1 under weak acid stress
C1_02050C_A	PHO91	0.319963	0.0210689	0.49969	0.00106551	0.012888	0.985348	0.490662	0.000333164	0.1953	0.0550329	Putative low-affinity phosphate transporter, fungal-specific (no human or murine homolog)
C1_02060W_A	orf19.3663.1	0.26777	0.0750018	1.01106	3.28424e-08	0.28819	0.592399	0.72823	5.02039e-05	0.756996	6.28021e-07	(orf19.3663.1) Predicted plasma membrane protein, gene has intron
C1_02070W_A	HSP31	6.22397	1.95095e-191	8.01085	3.19004e-49	0.226844	0.914561	7.7828	1.90704e-33	1.80164	0.00331898	Putative 30 kda heat shock protein, repressed during the mating process, rat catheter biofilm induced
C1_02080W_A	SET6	-0.301141	0.0745691	-0.458125	0.0086123	-0.130157	0.854703	-0.323199	0.0942994	-0.141932	0.398395	Ortholog of S. cerevisiae Set6, a SET domain protein of unknown function, Hap43-induced, rat catheter and Spider biofilm induced
C1_02090C_A	orf19.3666	0.0742203	0.705543	-0.0818949	0.711809	-0.0494986	0.961436	-0.0277988	0.896778	-0.138815	0.437475	Predicted debranching enzyme-associated ribonuclease, rat catheter biofilm induced
C1_02100W_A	orf19.3667	0.633729	5.75435e-06	0.846602	2.05194e-07	0.131985	0.826054	0.718854	4.39697e-05	0.22868	0.164611	Has domain(s) with predicted ATP binding, ATP-dependent microtubule motor activity, microtubule binding activity, role in microtubule-based movement and microtubule associated complex localization
C1_02110C_A	HGT2	0.670594	0.0245968	2.39037	6.26929e-24	0.859087	0.795608	1.52846	0.0760588	1.73629	3.32036e-15	Putative MFS glucose transporter, 20 member C. albicans glucose transporter family, 12 probable membrane-spanning segments, expressed in rich medium with 2% glucose, rat catheter and Spider biofilm induced
C1_02120C_A	SHA3	-1.28948	0.177034	0.992955	0.334517	0.622741	0.879083	0.379628	0.739649	2.29469	2.65257e-05	Putative ser/thr kinase involved in glucose transport, Tn mutation affects filamentous growth, fluconazole-induced, ketoconazole-repressed, induced in by alpha pheromone in SpiderM, possibly essential, flow model biofilm induced
C1_02130C_A	GAL1	1.09457	2.78527e-16	1.794	1.9298e-18	0.527132	0.641572	1.27602	8.29678e-05	0.714099	0.0010217	Galactokinase, galactose, Mig1, Tup1, Hap43 regulated, fluconazole, ketoconazole-induced, stationary phase enriched protein, GlcNAc-induced protein, farnesol, hypoxia-repressed in biofilm, rat catheter and Spider biofilm induced
C1_02140C_A	orf19.3671	-0.587489	0.610058	-0.783611	0.379591	0.544098	0.826054	-1.32573	0.109475	-0.183984	0.905021	Dubious open reading frame
C1_02150W_A	GAL10	0.768786	1.21579e-06	2.36835	6.06343e-22	0.611378	0.585193	1.76525	0.00134267	1.61436	2.25797e-13	UDP-glucose 4-epimerase, galactose utilization, mutant has cell wall defects and increased filamentation, GlcNAc-, fluconazole- and ketoconazole-induced, stationary phase enriched protein, rat catheter and flow model biofilm induced
C1_02160W_A	orf19.3673	-0.243328	0.0814658	-0.33598	0.0313108	-0.0646007	0.898412	-0.266052	0.0823005	-0.0775388	0.636385	Ortholog(s) have role in chromosome organization, endoplasmic reticulum to Golgi vesicle-mediated transport and TRAPPI protein complex, TRAPPII protein complex, TRAPPIII protein complex localization
C1_02170C_A	GAL102	0.202976	0.33403	0.403325	0.0345092	0.328735	0.706944	0.0800128	0.767818	0.215797	0.318279	UDP-glucose 4,6-dehydratase, role in mannosylation of cell wall proteins, mutation confers hypersensitivity to toxic ergosterol analog, overlaps orf19.3673, Spider biofilm induced
C1_02180W_A	GAL7	-0.0784836	0.781366	0.779013	0.00870985	0.66276	0.643835	0.124616	0.861383	0.872205	0.000379083	Putative galactose-1-phoshphate uridyl transferase, downregulated by hypoxia, upregulated by ketoconazole, macrophage/pseudohyphal-repressed
C1_02190W_A	ABP140	-0.0769517	0.697797	-0.372503	0.0610462	-0.152526	0.825562	-0.215147	0.288251	-0.279388	0.110314	Ortholog of S. cerevisiae actin-binding protein Abp140, Hap43-induced, F-12/CO2 early biofilm induced
C1_02200C_A	orf19.3677	-0.217594	0.294342	-0.391299	0.0965751	0.111821	0.877699	-0.497138	0.0380151	-0.15911	0.549648	Ortholog(s) have Atg8 ligase activity, cargo receptor ligand activity, enzyme activator activity
C1_02210W_A	orf19.3678	-0.0539504	0.69282	0.176816	0.251396	0.133855	0.789887	0.0483809	0.767706	0.245959	0.0354092	Ortholog of C. dubliniensis CD36 : Cd36_02060, C. parapsilosis CDC317 : CPAR2_106200, Candida tenuis NRRL Y-1498 : CANTEDRAFT_96322 and Debaryomyces hansenii CBS767 : DEHA2C02310g
C1_02220C_A	orf19.3679	0.389367	0.0180569	1.90716	1.73073e-32	0.285638	0.77308	1.62621	1.73212e-12	1.53385	2.29948e-53	Putative protein of unknown function, stationary phase enriched protein
C1_02230W_A	SEP7	-0.314723	0.00287414	0.747204	8.34066e-10	0.0661726	0.900355	0.68629	1.87866e-07	1.07736	1.08161e-48	Septin, required for wild-type invasive growth in vitro but not required for virulence in a mouse model of systemic infection, localizes to hyphal septum or bud neck, Asn-rich, aberrant gel mobility, phosphorylated in vitro by Gin4p
C1_02240W_A	orf19.3681	-0.278391	0.0132576	-0.0487101	0.774668	0.0127147	0.985348	-0.0572745	0.730436	0.245884	0.0582671	Ortholog(s) have nuclear import signal receptor activity, protein-containing complex binding activity
C1_02250W_A	CWH8	0.786453	5.53548e-05	-0.767713	0.00446191	0.375525	0.641572	-1.13997	3.40949e-06	-1.5404	3.79408e-13	Putative dolichyl pyrophosphate (Dol-P-P) phosphatase, ketoconazole-induced, expression is increased in a fluconazole-resistant isolate, clade-associated gene expression, Hap43p-induced gene
C1_02260C_A	AGE3	0.179482	0.146222	0.0290865	0.857898	0.193333	0.702837	-0.160212	0.279117	-0.134696	0.25922	Putative ADP-ribosylation factor GTPase activating protein, functional ortholog of S. cerevisiae GCS1, mutation affects endocytosis, hyphal growth, chemical and drug resistance, and sensitivity to cell wall inhibitors
C1_02270C_A	orf19.3684	0.430957	0.0140043	0.115162	0.59844	-0.0805579	0.914155	0.199952	0.374846	-0.300613	0.109146	Putative oxidoreductase, Spider biofilm induced
C1_02280C_A	PSY2	-0.00649872	0.970879	-0.330408	0.116492	0.0946112	0.85561	-0.418868	0.0573435	-0.307451	0.172878	Putative protein phosphatase PP4 complex subunit, macrophage-induced gene
C1_02290C_A	orf19.3686	-0.182433	0.362836	-0.4912	0.0180835	0.332125	0.654014	-0.81988	5.77603e-06	-0.292114	0.0803097	Ortholog(s) have protein domain specific binding activity, role in mitochondrial proton-transporting ATP synthase complex assembly and mitochondrion localization
C1_02300W_A	orf19.3687	-0.577707	0.0637459	-1.17359	0.000534781	-0.410721	0.726307	-0.758575	0.00964166	-0.584864	0.0396584	Ortholog(s) have unfolded protein binding activity, role in cytoskeleton organization, positive regulation of transcription elongation from RNA polymerase II promoter, protein folding and prefoldin complex localization
C1_02310C_A	orf19.3688	0.113986	0.596172	-0.0521792	0.807917	0.0496569	0.964862	-0.0961337	0.679427	-0.151181	0.486426	Ortholog(s) have chromatin DNA binding activity and role in cell wall mannoprotein biosynthetic process, positive regulation of transcription by RNA polymerase II, telomere maintenance, telomere maintenance via recombination
C1_02320C_A	orf19.3689	0.386322	0.00475939	0.721754	3.97709e-07	0.302314	0.558253	0.422942	0.00479268	0.35103	0.0019978	Putative protein similar to 6-phosphofructo-2-kinase/fructose-2,6-bisphosphatase, expression downregulated in an ssr1 null mutant
C1_02330C_A	orf19.3690.2	-0.202494	0.723009	-0.813338	0.16534	1.12655	0.527596	-1.93573	1.0905e-09	-0.593591	0.0318298	(orf19.3690.2) Ribosomal 60S subunit protein, Spider biofilm repressed
C1_02350W_A	TIM21	-0.242411	0.116758	-0.55466	0.000755918	0.0328635	0.974089	-0.582844	8.58749e-06	-0.296283	0.0123148	Component of the Translocase of the Inner Mitochondrial membrane (TIM23 complex), for protein import into mitochondria, Hap43, ketoconazole-repressed, Spider biofilm repressed
C1_02360C_A	PGA5	-0.374168	0.444783	-0.122719	0.804274	-0.166157	0.929548	0.0455081	0.941847	0.269231	0.67218	Putative GPI-anchored beta-1,3-glucanosyltransferase with similarity to the A. fumigatus GEL family, fungal-specific (no human or murine homolog)
C1_02370C_A	orf19.3694	0.272505	0.0373016	-0.506683	0.0171995	-0.0158179	0.985348	-0.484793	0.0344979	-0.763144	0.000201325	Ortholog of C. dubliniensis CD36 : Cd36_02210, C. parapsilosis CDC317 : CPAR2_106350, C. auris B8441 : B9J08_000959 and Candida tenuis NRRL Y-1498 : CANTEDRAFT_116785
C1_02380C_A	orf19.2925	0.629038	0.00116647	0.35492	0.119366	-0.0485701	0.971559	0.407642	0.0954694	-0.259258	0.265491	Ortholog(s) have role in protein folding, tubulin complex assembly
C1_02390W_A	orf19.2926	0.55801	1.21255e-06	0.375213	0.0271319	0.198262	0.690769	0.18112	0.329759	-0.166769	0.331449	Putative nuclease required for DNA single- and double-strand break repair, rat catheter biofilm induced
C1_02400C_A	MNN11	-0.737303	0.00227837	-0.358153	0.140972	-0.191219	0.82994	-0.163232	0.437917	0.394523	0.043108	Ortholog(s) have alpha-1,6-mannosyltransferase activity, role in protein N-linked glycosylation, protein glycosylation and mannan polymerase complex localization
C1_02410C_A	orf19.2928	-0.217011	0.19932	-0.404595	0.0250063	0.157408	0.804292	-0.55679	0.00158113	-0.173209	0.3416	Has domain(s) with predicted role in retrograde vesicle-mediated transport, Golgi to endoplasmic reticulum and integral component of membrane localization
C1_02420C_A	GSC1	0.0200301	0.874141	0.336929	0.00878095	0.0798281	0.844505	0.261494	0.0295854	0.332461	0.000118602	Essential beta-1,3-glucan synthase subunit, gsc1 allele determines resistance/sensitivity to echinocandins, 16 predicted membrane-spanning regions, mRNA abundance declines after yeast-to-hypha transition, Spider biofilm induced
C1_02430C_A	orf19.2930	-0.187984	0.0849524	-0.318884	0.0375305	0.00819325	0.987203	-0.323329	0.0475542	-0.1146	0.465017	Predicted translation initiation factor, role in translational initiation, Spider biofilm repressed
C1_02440C_A	orf19.2933	0.462313	0.0010259	0.35893	0.0258964	0.0763195	0.888756	0.287263	0.0485301	-0.0880459	0.53979	Ortholog(s) have thiol-dependent ubiquitin-specific protease activity and role in protein deubiquitination, regulation of transcription, DNA-templated
C1_02450C_A	orf19.2934	-0.241144	0.202118	-0.728954	0.000221947	-0.0426441	0.974758	-0.680597	0.00118962	-0.471627	0.00623308	Similar to S. cerevisiae Bud20, predicted role in cellular bud site selection, rat catheter and Spider biofilm induced
C1_02460W_A	RPL10	-0.745567	5.67673e-07	-0.965656	1.49514e-07	-0.1672	0.838647	-0.792562	0.000148311	-0.205923	0.160022	Ribosomal protein L10, intron in 5'-UTR, downregulated upon phagocytosis by murine macrophage, transcription regulated by yeast-hypha switch, Spider biofilm repressed
C1_02470W_A	orf19.2936	0.593139	1.63141e-05	0.819336	0.000181956	0.13787	0.819749	0.6876	0.00326592	0.244289	0.323681	Ortholog of C. dubliniensis CD36 : Cd36_02330, C. parapsilosis CDC317 : CPAR2_106450, Candida tropicalis MYA-3404 : CTRG_04653 and Candida albicans WO-1 : CAWG_01134
C1_02480W_A	PMM1	-0.0987192	0.750906	-0.36987	0.133625	1.0308	0.0575437	-1.39727	1.49616e-08	-0.256513	0.229202	Phosphomannomutase, enzyme of O- and N-linked mannosylation, interconverts mannose-6-phosphate and mannose-l-phosphate, functional homolog of S. cerevisiae Sec53, antigenic in mice, Hap43-induced, flow model and Spider biofilm repressed
C1_02490C_A	orf19.2938	-0.688383	0.00715748	0.0295338	0.924482	0.0458237	0.977339	-0.0132514	0.955872	0.734344	9.6507e-05	Putative mitochondrial inner membrane protein with a predicted role in the assembly of respiratory complex III, Hap43p-repressed gene, S. cerevisiae ortholog FMP25 localizes to mitochondrion
C1_02500W_A	orf19.2939	0.0278371	0.933478	-0.0932053	0.714913	0.711153	0.264746	-0.800409	0.0030672	-0.105626	0.758901	Ortholog(s) have role in mitochondrial cytochrome c oxidase assembly and mitochondrion localization
C1_02510W_A	orf19.2940	-0.256734	0.083727	-0.519867	0.00151555	0.146127	0.786793	-0.661075	2.79549e-06	-0.247207	0.0853293	Putative v-SNARE of the endoplasmic reticulum membrane, possibly an essential gene, disruptants not obtained by UAU1 method
C1_02520W_A	SCW4	0.126371	0.904458	0.396597	0.634025	0.547381	0.854114	-0.144665	0.874598	0.290336	0.774424	Putative cell wall protein, substrate for Kex2p processing in vitro, expression regulated by white-opaque switch, alkaline repressed, possibly essential (UAU1 method), flow model biofilm induced, Spider biofilm induced
C1_02530C_A	DIP5	0.128618	0.316591	0.83236	2.11775e-05	-0.25569	0.527596	1.09192	8.62525e-08	0.720129	0.000155926	Dicarboxylic amino acid permease, mutation confers hypersensitivity to toxic ergosterol analog, induced upon phagocytosis by macrophage, Gcn4-regulated, upregulated by Rim101 at pH 8, rat catheter and Spider biofilm induced
C1_02560W_A	orf19.2943.5	0.138158	0.829186	0.293612	0.577681	0.0425591	0.985348	0.254171	0.59095	0.169918	0.768556	(orf19.2943.5) Ortholog of Candida albicans WO-1 : CAWG_05543
C1_02570C_A	PUT4	0.420166	0.0401021	0.547915	0.0163209	-0.140822	0.868024	0.693569	0.000491812	0.143714	0.461805	Putative proline permease, fungal-specific (no human or murine homolog), repressed during the mating process
C1_02580W_A	HNM4	2.75358	1.62381e-37	3.02387	2.79853e-39	0.605447	0.706944	2.40995	9.87673e-15	0.287377	0.0678382	Putative choline permease, fungal-specific (no human or murine homolog)
C1_02590C_A	SNZ1	-0.746844	4.84163e-07	-0.643386	0.00010018	-0.132231	0.854114	-0.506088	0.00316087	0.118362	0.324998	Stationary phase protein, vitamin B synthesis, induced byyeast-hypha switch, 3-AT or in azole-resistant strain overexpressing MDR1, soluble in hyphae, regulated by Gcn4, macrophage, Spider biofilm induced, rat catheter biofilm repressed
C1_02600W_A	SNO1	-1.05649	3.00048e-11	-1.90193	1.31756e-27	-0.169747	0.827029	-1.72616	5.05609e-21	-0.829661	2.80015e-11	Protein with a predicted role in pyridoxine metabolism, stationary phase protein, regulated by Tup1, Efg1, Spider biofilm induced
C1_02610W_A	IML1	0.0489582	0.713148	0.228261	0.197216	-0.130433	0.783294	0.36378	0.0349522	0.195577	0.246917	Putative protein with a role in autophagy, rat catheter biofilm induced
C1_02620C_A	HOM6	-0.430467	6.47086e-05	-0.550862	2.7292e-05	-0.0836974	0.870154	-0.462184	0.000609215	-0.105487	0.29022	Putative homoserine dehydrogenase, Gcn4-regulated, induced by amino acid starvation (3-ATtreatment), macrophage-induced protein, protein level decreases in stationary phase cultures, flow model biofilm repressed
C1_02630C_A	EXG2	-0.601488	2.51357e-07	1.00461	4.89014e-14	-0.106365	0.860075	1.1169	3.35253e-13	1.62164	1.50731e-65	GPI-anchored cell wall protein, similar to S. cerevisiae exo-1,3-beta-glucosidase Exg2p, predicted Kex2p substrate, induced during cell wall regeneration, possibly an essential gene, disruptants not obtained by UAU1 method, Hap43p-repressed
C1_02640C_A	TOM20	-0.643451	6.26661e-10	-0.443736	0.00143357	-0.164267	0.77324	-0.274511	0.0988568	0.214391	0.0451827	Putative mitochondrial primary import receptor
C1_02650W_A	orf19.2954	-0.985861	1.33644e-08	0.0403092	0.874469	-0.204526	0.853738	0.248436	0.424688	1.03976	3.62585e-12	Protein of unknown function, Hap43-repressed gene, repressed by nitric oxide
C1_02660C_A	MGM101	-0.2966	0.0307012	-0.288161	0.0461916	-0.077731	0.888756	-0.205218	0.19816	0.0236129	0.893035	Putative mitochondrial genome maintenance protein, fungal-specific (no human or murine homolog), mutation confers hypersensitivity to tubercidin (7-deazaadenosine)
C1_02670C_A	orf19.2957	0.421708	0.45056	1.19179	0.00916819	0.343306	0.85561	0.862349	0.0246632	0.788235	0.0298384	Protein required for transfer of mannosylphosphate, induced by alpha pheromone in SpiderM medium
C1_02680C_A	orf19.2958	0.711328	3.18398e-06	0.724037	1.4889e-05	0.187102	0.764892	0.541692	4.71757e-05	0.028773	0.855817	Planktonic growth-induced gene
C1_02690C_A	orf19.2959	1.13483	0.440686	1.50519	0.282752	0.884121	0.871682	0.639476	0.634848	0.383978	0.772992	Predicted ORF from Assembly 19, removed from Assembly 20, subsequently reinstated in Assembly 21 based on comparative genome analysis
C1_02700C_A	orf19.2959.1	1.79271	2.91848e-14	2.31482	5.94873e-21	0.73596	0.0386068	1.58327	1.5411e-10	0.537135	0.268473	(orf19.2959.1) Gene induced by hypoxia and ketoconazole, oral infection upregulated, mutants have reduced capacity to damage oral epithelial cells, Spider biofilm induced
C1_02710W_A	FRS2	-0.370525	0.00020983	-0.167533	0.226389	-0.17395	0.743314	0.0109781	0.950093	0.217948	0.0246935	Putative tRNA-Phe synthetase, downregulated upon phagocytosis by murine macrophage, protein present in exponential and stationary growth phase yeast cultures, Spider biofilm repressed
C1_02720W_A	orf19.2961	0.134457	0.357688	-0.146245	0.409577	-0.0598511	0.93483	-0.0826284	0.681041	-0.264885	0.0337754	Putative transcription factor with zinc finger DNA-binding motif
C1_02730W_A	orf19.2962	1.40044	4.45972e-17	1.19433	3.40891e-08	0.241588	0.777526	0.955215	0.000222434	-0.187578	0.470923	Protein of unknown function, Spider biofilm induced
C1_02740C_A	orf19.2963	0.186907	0.354234	0.26735	0.180735	-0.0742	0.929207	0.346305	0.0452207	0.0956419	0.539317	Has domain(s) with predicted NAD+ binding activity
C1_02750C_A	orf19.2964	-0.205058	0.101511	-0.518408	0.000114786	-0.056588	0.911154	-0.456552	0.000436398	-0.298086	0.00427058	Component of the RSC chromatin remodeling complex
C1_02760W_A	orf19.2965	-0.420961	2.06601e-05	-0.722582	1.10076e-06	-0.102841	0.819562	-0.615046	6.6849e-05	-0.287355	0.032837	Putative guanyl-nucleotide exchange factor, Spider biofilm repressed
C1_02770W_A	orf19.2965.1	-0.158179	0.436017	-0.484445	0.0122585	-0.0608706	0.947649	-0.418018	0.00524349	-0.311714	0.0125596	(orf19.2965.1) Protein of unknown function, similar to human SERF2, gene has an alternatively spliced intron
C1_02780W_A	orf19.2966	0.985397	9.58711e-15	0.9661	3.16919e-06	-0.0640628	0.905516	1.03435	4.84519e-07	-0.00548313	0.98323	Predicted dienelactone hydrolase domain, clade-associated gene expression, farnesol-downregulated, rat catheter biofilm repressed
C1_02790W_A	TIF34	-0.531552	2.29622e-06	-0.652826	1.29714e-06	-0.189461	0.74739	-0.458414	0.00245918	-0.106584	0.323414	Putative translation initiation factor eIF3, p39 subunit, mutation confers hypersensitivity to roridin A, verrucarin A, downregulated upon phagocytosis by murine macrophages, Spider biofilm repressed
C1_02800W_A	orf19.2968	3.81341	5.93513e-44	4.61199	2.21696e-56	0.491123	0.812994	4.10945	8.3159e-40	0.815854	2.86399e-05	Protein of unknown function, Spider biofilm induced
C1_02810W_A	RAD16	0.79413	1.39158e-08	0.921523	1.96313e-07	-0.0651329	0.917891	0.991252	4.84245e-10	0.143657	0.397421	Ortholog of S. cerevisiae Rad16, a protein that recognizes and binds damaged DNA, flucytosine induced, rat catheter and Spider biofilm induced
C1_02820W_A	LYS2	-0.271948	0.00472972	0.035593	0.816819	-0.124276	0.78386	0.164165	0.275324	0.322639	0.00125152	Heterodimeric alpha-aminoadipate reductase large subunit, lysine biosynthesis, predicted binding sites for AMP and alpha-aminoadipate, inhibited by lys or thialysine, regulated by Gcn2 and Gcn4, Spider biofilm induced, flow model repressed
C1_02830W_A	orf19.2971	-0.0949237	0.413974	-0.164592	0.336691	-0.0825992	0.842606	-0.0767537	0.680449	-0.0535369	0.7765	Ortholog of C. dubliniensis CD36 : Cd36_02630, C. parapsilosis CDC317 : CPAR2_108390, C. auris B8441 : B9J08_003270 and Candida tenuis NRRL Y-1498 : CANTEDRAFT_115724
C1_02840W_A	PDE2	0.106851	0.449445	-0.3753	0.0338081	0.0594902	0.910188	-0.429499	0.0105667	-0.466224	0.00143193	High affinity cyclic nucleotide phosphodiesterase, moderates signaling by cAMP, required for virulence, switching, cell wall, hyphal, not pseudohyphal growth, expressed shortly after hyphal induction, rat catheter and Spider biofilm induced
C1_02850W_A	orf19.2973	-0.171734	0.225741	-0.628826	4.09021e-05	-0.349184	0.357425	-0.274627	0.109534	-0.441246	0.0027826	Ortholog(s) have RNA binding, flap-structured DNA binding activity and role in nuclear-transcribed mRNA catabolic process, nuclear-transcribed mRNA poly(A) tail shortening, positive regulation of endodeoxyribonuclease activity
C1_02860C_A	YKT6	0.191454	0.203739	0.418115	0.0151685	0.245555	0.706034	0.176478	0.344497	0.243007	0.0896205	Putative protein of the vacuolar SNARE complex, predicted role in vacuolar fusion, rat catheter biofilm repressed
C1_02870W_A	YPT7	-0.554629	4.4936e-07	-0.0606488	0.753132	0.0310639	0.973331	-0.0854452	0.693199	0.510029	0.0018504	Protein of YPT/RAB family, induced during the mating process
C1_02880C_A	MIA40	-0.479694	0.0013825	-1.01138	2.79237e-10	-0.25695	0.711399	-0.749978	1.67016e-06	-0.51673	3.30249e-10	Predicted component of the mitochondrial intermembrane space import machinery, Hap43p-repressed gene
C1_02890C_A	orf19.2978	-0.207787	0.294663	0.46637	0.0165707	-0.246588	0.746417	0.71782	9.41807e-05	0.688283	1.89691e-06	Protein of unknown function, Hap43-repressed gene
C1_02900C_A	orf19.2980	-0.0501768	0.713148	-0.177412	0.282752	-0.177488	0.758793	0.00577916	0.976634	-0.11074	0.490871	Ortholog(s) have RNA helicase activity and role in generation of catalytic spliceosome for first transesterification step, spliceosomal complex disassembly
C1_02910C_A	orf19.2982	0.104093	0.599886	-0.468787	0.00991355	-0.0337008	0.974758	-0.429887	0.00421603	-0.557795	8.24076e-05	Ortholog(s) have SNARE binding, molecular adaptor activity, protein kinase activator activity
C1_02920W_A	CDC73	-0.304621	0.00478428	-0.638808	2.64616e-05	0.00302052	0.995562	-0.636845	4.28565e-05	-0.320095	0.0207117	Putative transcription elongation factor, cdc73 kap114 double transposon mutation affects filamentous growth, Spider biofilm repressed
C1_02930C_A	MST1	-0.601001	3.51057e-05	-0.671542	2.11539e-05	-0.126963	0.860107	-0.539165	0.00437279	-0.0552202	0.748882	Ortholog(s) have threonine-tRNA ligase activity, role in mitochondrial threonyl-tRNA aminoacylation and mitochondrion localization
C1_02940C_A	orf19.2985	0.105303	0.451614	-0.0417119	0.816819	-0.0354359	0.965189	-0.000648778	0.996662	-0.1328	0.353955	Protein of unknown function, Hap43-repressed gene
C1_02950W_A	orf19.2986	0.640563	0.00136006	0.611064	0.00755596	0.191034	0.813958	0.425412	0.0663958	-0.0164153	0.95379	Ortholog of C. dubliniensis CD36 : Cd36_02750, C. parapsilosis CDC317 : CPAR2_106015, C. auris B8441 : B9J08_003254 and Candida tenuis NRRL Y-1498 : CANTEDRAFT_107500
C1_02960C_A	orf19.2987	-0.421102	0.000523613	-0.299474	0.0408784	-0.181927	0.732044	-0.111783	0.446082	0.137234	0.218148	Ortholog(s) have role in cellular ion homeostasis, mitochondrion inheritance, mitochondrion organization, regulation of cardiolipin metabolic process and mitochondrial inner membrane, mitochondrion localization
C1_02970W_A	orf19.2988	-2.82644	3.73523e-151	-2.76723	1.16088e-108	0.0122466	0.985181	-2.77522	8.68977e-107	0.0746306	0.657968	Predicted aminotransferase based on S. pombe ortholog SPBC660.12c, flow model biofilm induced
C1_02980W_A	GOR1	0.891571	1.47122e-08	0.938875	6.24871e-09	-0.276821	0.690769	1.2204	3.38341e-14	0.0627627	0.715829	Ortholog(s) have glyoxylate reductase (NAD+) activity, role in glyoxylate catabolic process and extracellular region localization
C1_02990C_A	XOG1	3.71725	3.07061e-134	2.49978	4.13343e-38	0.49054	0.434249	2.01356	5.24941e-25	-1.20455	6.296e-19	Exo-1,3-beta-glucanase, 5 glycosyl hydrolase family member, affects sensitivity to chitin and glucan synthesis inhibitors, not required for yeast-to-hypha transition or for virulence in mice, Hap43-induced, Spider biofilm induced
C1_03000W_A	HOL1	-0.53875	0.000448755	-0.525593	0.00111086	-0.243358	0.641572	-0.277885	0.0804464	0.028198	0.892655	Putative MFS transporter, regulated by Nrg1, macrophage/pseudohyphal-repressed, induced by alpha pheromone in SpiderM medium, possibly an essential gene, disruptants not obtained by UAU1 method
C1_03010W_A	RPP1A	-1.09744	2.01665e-09	-1.43922	2.77527e-13	-0.175342	0.85561	-1.25672	2.97791e-09	-0.327565	0.00315533	Conserved acidic ribosomal protein, likely role in regulation of translation elongation, interacts with Rpp2B, 1 of 4 similar C. albicans ribosomal proteins (Rpp1A, Rpp1Bp, Rpp2A, Rpp2B), Hap43-induced, Spider biofilm repressed
C1_03020C_A	RPL13	-0.824394	1.79257e-08	-1.13808	4.53886e-13	-0.197482	0.77308	-0.935177	9.96272e-11	-0.298831	0.00107268	Putative ribosomal subunit, antigenic during murine infection, downregulated upon phagocytosis by murine macrophage, Spider biofilm repressed
C1_03030W_A	RPS16A	-0.822639	5.71226e-08	-1.04418	2.99071e-10	-0.13926	0.854114	-0.898971	9.77783e-08	-0.206924	0.0313985	(orf19.2994.1) Putative 40S ribosomal subunit, macrophage/pseudohyphal-induced after 16 h, Spider biofilm repressed
C1_03040W_A	orf19.2995	-0.396942	0.00384006	-0.808223	1.52499e-07	-0.209333	0.732044	-0.593035	0.000202842	-0.39696	0.00127835	Protein of unknown function, induced by nitric oxide, rat catheter and Spider biofilm induced
C1_03050W_A	orf19.2996	0.0927427	0.486109	-0.093489	0.540431	-0.0153422	0.984359	-0.0734468	0.59095	-0.171039	0.101472	Ortholog of S. cerevisiae : ECM30, C. glabrata CBS138 : CAGL0M00924g, C. dubliniensis CD36 : Cd36_02850, C. parapsilosis CDC317 : CPAR2_110240 and C. auris B8441 : B9J08_004952
C1_03060C_A	TSR2	-0.759774	0.000469005	-1.05249	4.31292e-06	-0.363944	0.746335	-0.682351	0.00689574	-0.279031	0.0698414	Protein with a predicted role in pre-rRNA processing, repressed by prostaglandins
C1_03070C_A	ORC1	-0.308155	0.00953062	-0.343069	0.00725687	-0.0708465	0.862723	-0.267039	0.0232731	-0.0197308	0.897231	Putative origin recognition complex large subunit, essential for viability, similar to S. cerevisiae Orc1p origin recognition complex subunit
C1_03080C_A	TEM1	-0.278534	0.0637459	-0.344733	0.0601187	-0.0606224	0.929548	-0.277958	0.116321	-0.0507558	0.785759	Putative GTPase involved in mitotic exit and cytokinesis, induced under Cdc5p depletion
C1_03090W_A	RPS1	-0.731781	5.90096e-09	-0.915478	2.02196e-09	-0.145523	0.842606	-0.764241	3.24178e-05	-0.169111	0.136408	Putative ribosomal protein 10 of the 40S subunit, elicits host antibody response during infection, transcript induced during active growth, Spider biofilm repressed
C1_03100W_A	orf19.3003	-0.0605339	0.763657	0.127549	0.534165	-0.160149	0.797324	0.29218	0.0844106	0.2032	0.241147	Putative lipid-binding protein with a predicted role in calcium-dependent phospholipid-binding
C1_03110W_A	RPL6	-0.791462	3.46907e-13	-0.952345	2.04195e-14	-0.184025	0.759573	-0.763066	3.06923e-07	-0.145998	0.141045	(orf19.3003.1) Ortholog of S. cerevisiae ribosomal subunit, Rpl6B, transposon mutation affects filamentous growth, translation-related genes are downregulated upon phagocytosis by murine macrophage, Hap43-induced, Spider biofilm repressed
C1_03120W_A	orf19.3004	1.18118	2.03878e-18	1.2681	8.8987e-17	0.109041	0.888756	1.16233	6.90824e-10	0.102465	0.36217	Ortholog of S. cerevisiae : YDR262W, C. glabrata CBS138 : CAGL0M08734g, C. dubliniensis CD36 : Cd36_02920, C. parapsilosis CDC317 : CPAR2_108490 and C. auris B8441 : B9J08_000615
C1_03130C_A	GGA2	0.103561	0.480896	0.389296	0.00921144	0.0398104	0.962521	0.353607	0.00937725	0.301222	0.000147295	Protein involved in Golgi trafficking, rat catheter and Spider biofilm repressed
C1_03140W_A	orf19.3007	0.518285	0.00113461	0.317348	0.0888622	0.122101	0.867602	0.199963	0.318083	-0.184717	0.257769	Ortholog(s) have role in endosome organization, regulation of protein localization and BLOC-1 complex localization
C1_03150C_A	orf19.3007.2	0.696711	5.85612e-07	-0.0396167	0.866238	0.155581	0.801308	-0.191494	0.38449	-0.722727	8.4175e-06	(orf19.3007.2) Ortholog of C. dubliniensis CD36 : Cd36_02950, C. parapsilosis CDC317 : CPAR2_108520, C. auris B8441 : B9J08_002035 and Candida tenuis NRRL Y-1498 : CANTEDRAFT_100285
C1_03160C_A	COQ4	0.0606407	0.660901	0.103202	0.580974	-0.0733667	0.878747	0.180969	0.316674	0.0574968	0.755776	Protein with a putative role in coenzyme Q biosynthesis, transcriptionally induced by interaction with macrophage, Hap43p-repressed gene
C1_03170C_A	orf19.3009	0.0936829	0.605521	0.642412	5.98828e-05	0.290544	0.745151	0.355487	0.144703	0.564938	4.29136e-05	Ortholog(s) have nucleus-vacuole junction localization
C1_03180W_A	orf19.3010	-0.408691	0.0188662	-0.384041	0.0162787	0.0200342	0.984359	-0.39835	0.0228436	0.0396858	0.875665	Putative lipoyl ligase, role in modification of mitochondrial enzymes by attachment of lipoic acid groups, rat catheter biofilm induced
C1_03190C_A	ECM33	-0.756904	3.82532e-13	-0.186176	0.136795	-0.0932912	0.799231	-0.0881528	0.463808	0.586219	2.5824e-10	(orf19.3010.1) GPI-anchored cell wall protein, mutants show cell-wall defects and reduced adhesion, host cell damage, and endocytosis, mutant infection is immunoprotective in murine model, fluconazole-induced, caspofungin repressed
C1_03200C_A	ARO80	-0.303855	0.00837237	-0.66266	0.000114788	-0.0482855	0.927451	-0.610313	0.000484322	-0.343332	0.0371645	Zn(II)2Cys6 transcription factor, transcriptional activator of aromatic amino acid catabolism, regulator of aromatic alcohol biosynthesis via the Ehrlich pathway, mutant is viable
C1_03210C_A	CDC12	-0.148827	0.105113	0.686398	1.98336e-09	0.00282629	0.995076	0.688203	7.38058e-09	0.850534	4.08457e-31	Septin, essential for viability, forms ring at sites of cell division and also forms filaments in mature chlamydospore, filamentous growth induced, regulated by Nrg1, Tup1, tyrosol and cell density, rat catheter biofilm repressed
C1_03220C_A	BMH1	-0.176568	0.10776	-0.0205438	0.894517	-0.10208	0.819562	0.0860537	0.552501	0.171123	0.0702763	Sole 14-3-3 protein in C. albicans, role in hyphal growth, possibly regulated by host interaction, localizes to yeast-form cell surface, not hyphae, alternatively spliced 5' UTR intron, Spider biofilm repressed
C1_03230C_A	ARX1	-0.741586	2.20273e-07	-0.926182	1.25933e-09	-0.450715	0.580583	-0.470456	0.0425367	-0.169519	0.140605	Putative ribosomal large subunit biogenesis protein, repressed in core stress response, repressed by prostaglandins
C1_03240W_A	orf19.3016	0.106401	0.563243	0.162992	0.444789	-0.0478133	0.958307	0.216997	0.290806	0.0704911	0.746538	Ortholog of C. dubliniensis CD36 : Cd36_03040, C. parapsilosis CDC317 : CPAR2_108610, C. auris B8441 : B9J08_000283, Debaryomyces hansenii CBS767 : DEHA2G16500g and Pichia stipitis Pignal : PICST_32835
C1_03250C_A	SPP1	-0.0936426	0.469499	0.176254	0.207237	-0.158698	0.781866	0.340931	0.031932	0.285101	0.00962644	Putative histone methyltransferase, induced by nitric oxide independent of Yhb1p, cell-cycle regulated periodic mRNA expression
C1_03260W_A	orf19.3019	0.222776	0.0702677	0.731726	3.30638e-07	-0.184385	0.716647	0.921406	3.23605e-11	0.52426	1.81095e-06	Putative DNA-dependent ATPase, transcription may be increased in an azole-resistant strain that overexpresses MDR1
C1_03270W_A	orf19.3021	1.28514	7.46306e-13	1.67336	2.62968e-14	0.151937	0.853166	1.52687	3.47528e-16	0.401653	0.0227027	Putative protein of unknown function, Hap43-repressed gene, Spider biofilm induced
C1_03280W_A	orf19.3022	-0.90324	1.8662e-09	-0.909976	3.51778e-08	-0.246223	0.761991	-0.658003	0.000471469	0.00852099	0.950348	Ortholog(s) have structural constituent of ribosome activity and mitochondrial small ribosomal subunit localization
C1_03290W_A	NGG1	-0.138768	0.27597	-0.225768	0.169709	-0.0611305	0.90304	-0.158953	0.34545	-0.0715388	0.672957	Ortholog(s) have histone acetyltransferase activity and role in chromatin organization, histone acetylation, regulation of transcription by RNA polymerase II
C1_03300C_A	MAS1	-0.408588	4.95226e-05	-0.700785	5.14637e-08	-0.153251	0.79956	-0.542981	0.00138618	-0.277286	0.00945472	Putative mitochondrial processing protease, Hap43-repressed, transcript regulated by Nrg1, oxidative stress-induced via Cap1
C1_03310W_A	orf19.3027	-0.178754	0.137276	-0.603895	2.20274e-06	-0.108546	0.799231	-0.49021	6.74119e-05	-0.410309	0.000174779	Component of the RSC chromatin remodeling complex, putative DNA translocase, Spider biofilm repressed
C1_03320C_A	EHD3	1.08991	2.27976e-11	0.905041	5.5484e-06	-0.00851214	0.990278	0.917407	4.64499e-07	-0.169956	0.321923	Predicted 3-hydroxyisobutyryl-CoA hydrolase, mitochondrially localized, Spider biofilm induced
C1_03330C_A	orf19.3030	0.229488	0.260388	0.731781	7.19787e-05	0.0105835	0.990278	0.725048	0.00071674	0.518533	6.03168e-05	Ortholog(s) have phosphatidylinositol-3,5-bisphosphate binding, phosphatidylinositol-3-phosphate binding, phosphatidylinositol-4-phosphate binding activity
C1_03340C_A	SEC62	-0.359439	0.00873558	-0.487025	0.00109265	-0.0838982	0.872424	-0.39752	0.000954555	-0.112568	0.357069	Putative endoplasmic reticulum (ER) protein-translocation complex subunit
C1_03350C_A	RLI1	-1.42666	2.81094e-24	-0.538646	0.00560456	-0.257046	0.767157	-0.27767	0.270476	0.90408	1.74145e-09	Member of RNase L inhibitor (RLI) subfamily of ABC family, predicted not to be a transporter, regulated by Sef1p, Sfu1p, and Hap43p
C1_03360W_A	orf19.3035	-0.313093	0.00163768	-0.28584	0.0243402	-0.0953174	0.82503	-0.185195	0.168989	0.0421414	0.723826	Ortholog(s) have DNA binding, DNA-dependent ATPase activity, chromatin DNA binding, methylated histone binding, nucleosome-dependent ATPase activity, rDNA binding activity
C1_03370W_A	orf19.3037	-0.586758	1.87436e-07	-0.494481	0.000454474	-0.250308	0.704675	-0.239659	0.196891	0.107334	0.373212	Putative poly(A)-binding protein, regulated by Gcn4p, induced in response to amino acid starvation (3-AT treatment), protein present in exponential and stationary growth phase yeast cultures
C1_03380W_A	TPS2	0.690495	3.31779e-05	0.959011	1.44892e-05	-0.0965528	0.891966	1.05944	1.89769e-07	0.282799	0.15392	Trehalose-6-phosphate (Tre6P) phosphatase, mutant heat sensitive, accumulates Tre6P, decreased mouse virulence, possible drug target, 2 conserved phospohydrolase motifs, no mammalian homolog, Hap43-repressed, flow model biofilm induced
C1_03390W_A	EHT1	-1.00118	1.55559e-15	-1.43454	2.45711e-21	-0.129383	0.822197	-1.29896	7.05187e-20	-0.418927	0.000130022	Putative acyl-coenzymeA:ethanol O-acyltransferase, regulated by Sef1, Sfu1, and Hap43, induced by alpha pheromone in SpiderM medium, Spider biofilm induced, promoter bound by Ndt80
C1_03400W_A	orf19.3041	-0.403156	0.004553	-0.575118	0.000319539	-0.0831856	0.868889	-0.486718	0.00120063	-0.156924	0.363743	Ortholog(s) have ubiquitin protein ligase binding activity
C1_03410W_A	orf19.3042	-0.173874	0.357688	-0.589111	0.00455339	0.0153985	0.986925	-0.598367	0.014135	-0.399333	0.0515765	Protein of unknown function, Hap43-induced, rat catheter biofilm induced
C1_03430W_A	orf19.3043	0.0442942	0.784374	-0.455601	0.00413087	0.0189618	0.981969	-0.469556	0.00107412	-0.485777	1.82722e-05	Ortholog(s) have triglyceride lipase activity, role in triglyceride catabolic process and mitochondrion localization
C1_03440C_A	orf19.3045	-0.35211	0.00157758	-0.364259	0.00871728	-0.111653	0.80124	-0.24804	0.055145	0.00284095	0.982837	Predicted aldehyde dehydrogenase domain, virulence-group-correlated expression
C1_03450C_A	orf19.3047	0.0869137	0.613315	0.211488	0.225084	-0.0588675	0.939616	0.27551	0.0648787	0.140026	0.132076	Protein kinase-related protein, required for normal sensitivity to caspofungin
C1_03460C_A	orf19.3048	1.97675	1.40665e-25	1.03747	6.48892e-06	0.037681	0.976416	1.00405	7.89555e-06	-0.924694	1.73256e-05	Protein of unknown function, repressed by alpha pheromone in SpiderM medium
C1_03470C_A	orf19.3049	1.05787	0.080687	2.02919	0.000185523	0.80489	0.77308	1.24418	0.0391618	0.986656	0.0287943	Ortholog(s) have role in ascospore formation, ascospore wall assembly, ascospore-type prospore membrane formation and protein localization to cell division site, more
C1_03480C_A	AGE1	0.120957	0.327372	0.385114	0.0125137	0.221794	0.583779	0.168123	0.272933	0.280736	0.0316688	Putative GTPase activator, induced in low iron, rat catheter biofilm repressed
C1_03490W_A	orf19.3051	-0.318113	0.00958956	-0.0041863	0.981134	0.15872	0.74739	-0.157835	0.261625	0.328887	0.00220235	Protein of unknown function, S. pombe ortholog SPAC17A2.02c plays a role in resistance to cadmium, colony morphology-related gene regulation by Ssn6, Spider biofilm repressed
C1_03500W_A	YPT1	-0.141646	0.150374	-0.0693297	0.623066	-0.0498811	0.889383	-0.0147515	0.915373	0.0872027	0.404174	Functional homolog of S. cerevisiae Ypt1p, which is an essential small Ras-type GTPase involved in protein secretion at ER-to-Golgi, dominant-negative mutation causes SAP secretion defect and accumulation of intracellular secretory vesicles
C1_03510C_A	orf19.3053	0.79966	4.61704e-09	1.10915	1.92798e-08	0.0260863	0.974758	1.08775	1.49616e-08	0.323545	0.12227	Protein of unknown function, present in exponential and stationary phase yeast, identified in extracts from biofilm and planktonic cells, flow model biofilm induced gene, GlcNAc-induced protein
C1_03520W_A	RPN3	0.0445259	0.745681	-0.159886	0.314759	0.0166721	0.984359	-0.172662	0.280457	-0.189591	0.123495	Putative non-ATPase regulatory subunit of the 26S proteasome lid, amphotericin B repressed, oxidative stress-induced via Cap1p
C1_03530W_A	MED17	-0.310331	0.00374658	-0.485389	0.000519318	-0.00921922	0.985348	-0.471445	0.00083714	-0.158664	0.25209	Putative RNA polymerase II mediator complex subunit, possibly an essential gene, disruptants not obtained by UAU1 method
C1_03540C_A	orf19.3057	-0.339675	0.0355679	-0.255392	0.118361	-0.126628	0.851697	-0.121959	0.526164	0.0995992	0.573635	Ortholog(s) have role in mitochondrial genome maintenance
C1_03550C_A	COQ6	0.291236	0.00629678	0.478326	0.014912	-0.0784311	0.871682	0.56094	0.00563421	0.200536	0.323681	Ortholog(s) have oxidoreductase activity, acting on paired donors, with incorporation or reduction of molecular oxygen, reduced flavin or flavoprotein as one donor, and incorporation of one atom of oxygen activity
C1_03560C_A	SUA71	-0.490321	0.000191916	-0.269173	0.0863816	-0.216908	0.68035	-0.0471658	0.761953	0.235966	0.041484	Transcription factor TFIIB, required for transcription initiation and start site selection by RNA polymerase II, downregulated during planktonic growth, whereas related SUA72 is induced, induced by Tbf1, rat catheter, Spider biofilm induced
C1_03580W_A	orf19.3059.1	0.786474	0.755294	1.80833	0.355191	2.04808	0.749563	-0.237371	0.88134	1.05412	0.569223	(orf19.3059.1) ORF added to Assembly 21 based on comparative genome analysis, overlaps orf19.3059.2, which is annotated as a blocked reading frame
C1_03590W_A	orf19.3059.2	#N/A	#N/A	#N/A	#N/A	#N/A	#N/A	#N/A	#N/A	#N/A	#N/A	#N/A
C1_03600W_A	orf19.3060	0.0797929	0.482368	-0.0745239	0.602772	0.076605	0.853738	-0.146678	0.273069	-0.139235	0.185408	OPutative dolichyl-diphosphooligosaccharide-protein glycotransferase, role in protein N-linked glycosylation, Spider biofilm repressed
C1_03610C_A	IMP1	1.31992e-05	0.999917	-0.156951	0.401718	-0.0758319	0.909258	-0.0752441	0.720192	-0.142454	0.403663	Predicted subunit of the mitochondrial inner membrane peptidase complex involved in protein targeting to mitochondria
C1_03620C_A	orf19.3061.1	-0.553465	0.00453252	-0.616026	0.00211277	0.0604189	0.952914	-0.671602	1.71336e-07	-0.0478986	0.723574	(orf19.3061.1) Ortholog of S. cerevisiae Rps22Ap and Rps22Bp, gene contains 5' UTR intron
C1_03630W_A	orf19.3062	-0.143156	0.326852	-0.394043	0.00823577	-0.175347	0.711399	-0.213375	0.142366	-0.235006	0.102554	Ortholog(s) have role in chromatin remodeling and ASTRA complex, TTT complex localization
C1_03640C_A	HFL1	-0.354726	0.0196649	-0.643353	6.77269e-05	-0.141329	0.832887	-0.495372	0.00381332	-0.273802	0.0337358	HAP5-like, ortholog of S. cerevisiae Dpb3, third-largest subunit of DNA polymerase II (DNA polymerase epsilon), phosphorylated protein, mutants have a growth defect
C1_03650C_A	MRPL27	-0.84577	2.76214e-05	-0.967773	6.54826e-06	-0.311132	0.75739	-0.650174	0.00451237	-0.107843	0.567864	Putative 60S ribosomal protein L27, mitochondrial precursor
C1_03660W_A	orf19.3064.1	0.283531	0.247379	0.116473	0.706037	-0.0542534	0.973331	0.176975	0.579883	-0.154159	0.62385	(orf19.3064.1) Ortholog of C. parapsilosis CDC317 : CPAR2_108915, C. auris B8441 : B9J08_004667, Candida tenuis NRRL Y-1498 : CANTEDRAFT_102387 and Debaryomyces hansenii CBS767 : DEHA2B06776g
C1_03670C_A	DAO1	0.174816	0.110608	-0.0930977	0.604055	-0.0235558	0.977339	-0.0655607	0.75008	-0.253951	0.0786229	Putative D-amino acid oxidase, transcription is regulated upon yeast-hyphal switch
C1_03680W_A	ENG1	-0.296576	0.0106429	-0.828817	2.39403e-10	0.0851149	0.882882	-0.908756	2.48031e-08	-0.517239	1.23574e-05	Endo-1,3-beta-glucanase, ortholog of S. cerevisiae Dse4 needed for cell separation, caspofungin, fluconazole repressed, repressed by alpha pheromone in SpiderM medium, flow model biofilm induced, rat catheter biofilm repressed
C1_03690W_A	orf19.71	0.0851207	0.566113	-0.174372	0.348372	-0.0418992	0.931893	-0.127932	0.488846	-0.245078	0.160213	Ortholog(s) have protein-containing complex binding activity, role in endoplasmic reticulum to Golgi vesicle-mediated transport, protein secretion and Golgi membrane, cis-Golgi network, cytoplasm, organelle membrane localization
C1_03710C_A	MSB1	-0.880421	6.23199e-13	-0.923565	5.08874e-09	-0.0150827	0.984359	-0.90281	6.85682e-08	-0.0270232	0.908941	Putative regulator of transcription, expression in S. cerevisiae flo8 and flo11 mutants suggests a role in regulation of adhesion factors
C1_03720C_A	orf19.1037	-2.2974	6.70133e-44	-2.05832	6.18055e-29	0.163628	0.82545	-2.21808	1.10792e-41	0.254129	0.0801744	Protein of unknown function, rat catheter biofilm repressed
C1_03730C_A	MNS1	-0.0545792	0.693094	-0.198971	0.171908	0.0337915	0.971644	-0.22938	0.147548	-0.129098	0.197328	Alpha-1,2-mannosidase, processes Man9GlcNAc2 to Man8GlcNAc2 isomer B, member of ER localized glycosyl hydrolase family 47, ER form is converted by Kex2 to cytosolic form, flow model biofilm repressed
C1_03740W_A	WAR1	0.289497	0.0396469	0.355072	0.0611897	-0.0390236	0.971374	0.397902	0.0449863	0.08165	0.675462	Zn(II)2Cys6 transcription factor, plays a role in resistance to weak organic acids, required for yeast cell adherence to silicone substrate, Spider biofilm induced
C1_03750W_A	orf19.1034	0.242443	0.0638635	0.335237	0.0243415	-0.00744461	0.987636	0.347451	0.0158198	0.107639	0.459453	Protein with a predicted cytochrome b5-like Heme/Steroid binding domain, Hap43, caspofungin repressed, flow model biofilm induced
C1_03760C_A	STR2	-0.0920272	0.573108	-0.0797917	0.654767	0.0340258	0.972978	-0.109338	0.421895	0.0281317	0.821616	Ortholog(s) have cystathionine gamma-synthase activity and role in sulfur compound metabolic process, transsulfuration
C1_03770W_A	SKO1	-0.522797	3.87325e-07	-0.776352	3.61191e-06	-0.27432	0.380081	-0.496884	0.00557149	-0.237882	0.18481	bZIP transcription factor involved in cell wall damage response, represses the yeast-to-hypha transition, mutants are caspofungin sensitive, induced by osmotic stress via Hog1, activated by Rlm1p, induced by Mnl1 under weak acid stress
C1_03780C_A	HMG1	-0.564885	8.87125e-07	-0.193535	0.189199	-0.132977	0.795137	-0.0554248	0.688013	0.386443	1.32821e-06	HMG-CoA reductase, enzyme of sterol pathway, inhibited by lovastatin, gene not transcriptionally regulated in response to lovastatin and fluconazole
C1_03790C_A	orf19.1030	-0.672237	7.87745e-05	-1.12641	1.8571e-10	-0.340341	0.704675	-0.781468	8.40027e-05	-0.439305	1.80925e-06	Putative peptidyl-prolyl cis-trans isomerase
C1_03800W_A	RPP1	0.253082	0.345995	-0.280033	0.430836	0.0664311	0.963701	-0.339547	0.300102	-0.512405	0.112433	Putative ortholog of S. cerevisiae Rpp1, subunit of both RNase MRP and nuclear RNase P, rat catheter and Spider biofilm induced
C1_03810C_A	ELA1	0.192408	0.347474	-0.375102	0.0651218	-0.0119061	0.990278	-0.358327	0.183227	-0.552364	0.000375943	Elongin A, F-box protein, ubiquitin-protein ligase, role in protein ubiquitination and ubiquitin-dependent protein catabolism, rat catheter biofilm induced
C1_03820W_A	PDR16	1.22819	7.17411e-16	0.29583	0.150275	0.0508226	0.975151	0.248329	0.372866	-0.918016	2.12784e-14	Phosphatidylinositol transfer protein, induction correlates with CDR1, CDR2 overexpression/azole resistance, fluphenazine, 17-beta-estradiol, ethynyl estradiol, NO induced, farnesol-downregulated in biofilm, rat catheter biofilm induced
C1_03830C_A	orf19.1026	-0.155146	0.324223	-0.570166	0.00105925	-0.164283	0.761511	-0.40093	0.0208751	-0.398577	0.019305	Ortholog(s) have role in exonucleolytic trimming to generate mature 3'-end of 5.8S rRNA from tricistronic rRNA transcript (SSU-rRNA, 5.8S rRNA, LSU-rRNA) and mRNA processing, more
C1_03840W_A	orf19.1026.1	0.275155	0.165255	-0.275057	0.264247	0.346132	0.597094	-0.615656	0.00553908	-0.532721	0.0111759	(orf19.1026.1) Ortholog of C. dubliniensis CD36 : Cd36_03580, C. parapsilosis CDC317 : CPAR2_105090, C. auris B8441 : B9J08_004984 and Candida tenuis NRRL Y-1498 : CANTEDRAFT_106351
C1_03860C_A	BNI4	0.0611608	0.581199	0.368575	0.044547	0.120009	0.78386	0.253924	0.198404	0.324088	0.072621	Protein required for wild-type cell wall chitin distribution, morphology, hyphal growth, not essential, similar to S. cerevisiae Bni4p (targeting subunit for Glc7p phosphatase, involved in bud-neck localization of chitin synthase III)
C1_03870C_A	orf19.4459	2.90058	1.29558e-53	3.64033	3.391e-59	0.674983	0.357425	2.97236	2.17991e-48	0.75211	1.19982e-05	Predicted heme-binding stress-related protein, Tn mutation affects filamentous growth, induced during chlamydospore formation in C. albicans and C. dubliniensis, Spider biofilm induced
C1_03880C_A	orf19.4461	2.74386	0.590743	3.58543	0.355575	NA	NA	3.59058	0.418351	0.842038	0.83641	Ortholog of Candida albicans WO-1 : CAWG_01005
C1_03890W_A	orf19.4463	2.44633	0.0518968	1.61543	0.275052	1.90964	0.698798	-0.288333	0.821503	-0.815944	0.481879	Ortholog of Candida albicans WO-1 : CAWG_01004
C1_03900W_A	SEN15	0.378193	0.186131	-0.213456	0.505252	0.688468	0.458171	-0.900569	0.00143372	-0.574624	0.00660833	Similar to delta subunit of tRNA splicing endonuclease, increased transcription is observed upon fluphenazine treatment
C1_03910C_A	orf19.4465	0.465392	0.00479179	0.694687	0.00171043	0.266121	0.692063	0.434063	0.0455799	0.24802	0.271773	Protein of unknown function, Spider biofilm induced
C1_03920C_A	orf19.4466	0.125927	0.447658	-0.21575	0.275846	-0.0425821	0.959479	-0.167895	0.427468	-0.324957	0.0655609	Ortholog(s) have palmitoyltransferase activity, protein-cysteine S-palmitoyltransferase activity and role in protein palmitoylation, protein targeting to membrane
C1_03930W_A	orf19.4467	-0.135415	0.564792	0.00404902	0.987652	0.171165	0.838603	-0.164203	0.486222	0.157423	0.478766	Mitochondrial protein required for expression of mitochondrial respiratory chain complex I (NADH:ubiquinone oxidoreductase)
C1_03940W_A	orf19.4468	-0.752484	0.00512449	0.77794	0.00364401	0.173558	0.878747	0.606695	0.00274472	1.54596	1.91849e-44	Putative succinate dehydrogenase, localized to the mitochondrial membrane, Hap43p-repressed gene
C1_03950C_A	orf19.4470	0.0799785	0.699752	0.817701	1.32936e-06	0.296214	0.690539	0.52626	0.00541812	0.753786	1.87205e-07	Protein of unknown function, Hap43-repressed gene
C1_03960C_A	orf19.4471	0.213482	0.219889	0.676103	7.83396e-05	0.0549635	0.956093	0.624905	0.000146359	0.478824	1.31746e-05	Ortholog(s) have role in TOR signaling, re-entry into mitotic cell cycle after pheromone arrest and endoplasmic reticulum, endoplasmic reticulum membrane, endoplasmic reticulum-Golgi intermediate compartment localization
C1_03970W_A	orf19.4472	-0.171052	0.832393	-0.583074	0.451269	-0.542051	0.82503	-0.0364139	0.966497	-0.395953	0.653458	Ortholog of Candida albicans WO-1 : CAWG_00996
C1_03980W_A	SPC19	0.11066	0.710008	0.099903	0.731832	0.213211	0.795137	-0.106456	0.730878	0.00463221	0.990728	Essential subunit of the Dam1 (DASH) complex, which acts in chromosome segregation by coupling kinetochores to spindle microtubules
C1_03990W_A	orf19.4474	0.399407	0.0762769	0.0439281	0.882889	0.308872	0.732044	-0.261253	0.317583	-0.338865	0.165709	Ortholog(s) have proteasome binding activity and role in cellular response to arsenic-containing substance, proteasome-mediated ubiquitin-dependent protein catabolic process
C1_04000C_A	KTR4	1.33252	2.50438e-28	1.28595	9.58206e-14	0.64333	0.0658295	0.646179	0.00346141	-0.0297146	0.896167	Mannosyltransferase, induced during cell wall regeneration, fungal-specific (no human or murine homolog), Bcr1-repressed in RPMI a/a biofilms
C1_04010C_A	orf19.4476	2.93499	7.95378e-07	3.54552	2.16832e-10	0.842921	0.759573	2.7026	2.22391e-07	0.625893	6.71788e-05	Protein with a NADP-dependent oxidoreductase domain, transcript induced by ketoconazole, rat catheter and Spider biofilm induced
C1_04020C_A	CSH1	1.78655	0.00013037	1.17313	0.0267467	0.155787	0.926132	1.01851	0.000350162	-0.598532	0.00118136	Aldo-keto reductase, role in fibronectin adhesion, cell surface hydrophobicity, regulated by temperature, growth phase, benomyl, macrophage interaction, azole resistance associated, Spider biofilm induced, rat catheter biofilm repressed
C1_04030W_A	orf19.4478	-0.241282	0.0408862	-0.626278	6.48827e-06	0.0766581	0.877614	-0.697749	8.10907e-07	-0.369124	0.0015532	Ortholog(s) have aspartate-tRNA ligase activity, role in mitochondrial aspartyl-tRNA aminoacylation and mitochondrion localization
C1_04040C_A	orf19.4479	-0.479839	0.011559	-0.693496	0.00107895	-0.186254	0.814026	-0.502634	0.00341947	-0.197275	0.223872	Putative U3-containing 90S preribosome subunit, Hap43-induced, repressed in core stress response, Spider biofilm induced
C1_04060W_A	IFI3	-1.09812	5.57918e-08	-0.346479	0.12524	0.191003	0.82994	-0.534339	0.011241	0.766999	7.44452e-08	Protein of unknown function, constitutive expression independent of MTL or white-opaque status
C1_04070C_A	BET4	-0.79628	0.0184405	0.193471	0.694283	0.238313	0.848581	-0.0444874	0.930967	0.998696	0.0327053	Ortholog(s) have Rab geranylgeranyltransferase activity and role in endoplasmic reticulum to Golgi vesicle-mediated transport, protein geranylgeranylation, protein targeting to membrane
C1_04080W_A	MAD2	-0.144723	0.429088	0.136052	0.547549	-0.0294344	0.977339	0.170488	0.449222	0.293468	0.145295	Protein required for the spindle assembly checkpoint of the cell cycle, necessary for survival in host cell macrophages and for virulence in a mouse model of systemic candidiasis
C1_04090C_A	orf19.1041	-0.154268	0.273805	-0.162921	0.362794	-0.000783297	0.998971	-0.158904	0.450907	0.00681201	0.973264	Ortholog(s) have cyclin-dependent protein serine/threonine kinase activator activity
C1_04100C_A	POR1	-0.0659506	0.496997	-0.215575	0.119854	-0.0199552	0.977339	-0.191565	0.219513	-0.134918	0.249115	Mitochondrial outer membrane porin, in detergent-resistant membrane fraction (possible lipid raft component), antigenic in human, mouse, Hap43p-induced, flucytosine-, macrophage-, farnesol- induced, fluconazole, caspofungin repressed
C1_04110W_A	orf19.1043	0.421794	0.0422719	-0.0346694	0.908379	0.607769	0.434249	-0.640194	0.0343992	-0.43824	0.064066	Ortholog(s) have lysophosphatidic acid acyltransferase activity, role in cellular triglyceride homeostasis, lipid droplet organization and endoplasmic reticulum, lipid droplet localization
C1_04120C_A	orf19.1045	0.00741605	0.971883	-0.201394	0.341474	-0.220081	0.772005	0.0241929	0.914235	-0.193744	0.232454	Putative U2 snRNP protein, Hap43p-induced gene, mutation confers hypersensitivity to 5-fluorocytosine (5-FC), 5-fluorouracil (5-FU), and tubercidin (7-deazaadenosine)
C1_04130W_A	ERB1	-0.585059	0.00242799	-0.585151	0.00498071	-0.0783639	0.927716	-0.502413	0.00096297	0.015687	0.938281	Protein with a predicted role in ribosomal large subunit biogenesis, mutation confers hypersensitivity to 5-fluorocytosine (5-FC), 5-fluorouracil (5-FU), and tubercidin (7-deazaadenosine), hyphal, macrophage repressed
C1_04140W_A	IFD6	2.38085	0.00862305	2.23957	0.03618	1.2678	0.731348	0.970188	0.267696	-0.129939	0.894936	Aldo-keto reductase, similar to aryl alcohol dehydrogenases, protein increase correlates with MDR1 overexpression (not CDR1 or CDR2) in fluconazole-resistant clinical isolates, farnesol regulated, possibly essential, Spider biofilm induced
C1_04150C_A	orf19.1049	0.588473	0.000648845	0.519041	0.00674837	0.524779	0.320872	-0.00276455	0.991737	-0.0525234	0.837012	Predicted NUDIX hydrolase domain, Hap43-induced
C1_04160C_A	orf19.1050	0.71286	1.30491e-05	0.696861	0.00101468	0.420784	0.477885	0.280057	0.243518	0.000975	0.997266	Ortholog of S. cerevisiae : YMR087W, C. glabrata CBS138 : CAGL0J01397g, C. dubliniensis CD36 : Cd36_03920, C. parapsilosis CDC317 : CPAR2_107150 and C. auris B8441 : B9J08_005139
C1_04170C_A	HTA2	-0.441003	0.0311739	-0.729154	0.000618776	0.00401897	0.997175	-0.726629	0.000303785	-0.273952	0.0131377	Putative histone H2A, farnesol regulated, rat catheter biofilm repressed, Spider biofilm repressed, Hap43-induced
C1_04180W_A	orf19.1052	-0.482188	0.0165654	-0.712486	0.000640621	0.126517	0.888756	-0.832642	4.41887e-06	-0.21577	0.0521941	Predicted histone H2B, Hap43-induced gene, Spider biofilm repressed
C1_04190C_A	orf19.1053	-0.318461	0.00439891	-0.204931	0.153419	0.165101	0.696829	-0.365092	0.00606008	0.12957	0.343808	Inositol deacylase involved in attachment of GPI-anchored proteins to cell wall, required for host invasion and immune escape
C1_04200C_A	orf19.1054	0.363782	0.000173569	0.311419	0.0380638	-0.0901043	0.854114	0.405145	0.013504	-0.0374863	0.810806	Ortholog(s) have role in endoplasmic reticulum tubular network membrane organization, nuclear envelope organization, nuclear pore organization
C1_04210C_A	CDC3	-0.176937	0.0577559	0.405646	0.000654624	0.0730553	0.855952	0.337851	0.00504484	0.59764	6.90788e-16	Septin, essential for viability, functional homolog of S. cerevisiae Cdc3p, down-regulation associated with azole resistance, macrophage/pseudohyphal-repressed, virulence-group-correlated expression, gene has intron
C1_04220C_A	orf19.1057	-0.0171592	0.924927	0.051836	0.849669	-0.192067	0.737601	0.248564	0.359441	0.0818985	0.791263	Ortholog of C. dubliniensis CD36 : Cd36_03980, C. parapsilosis CDC317 : CPAR2_107050, C. auris B8441 : B9J08_003358 and Candida tenuis NRRL Y-1498 : CANTEDRAFT_113999
C1_04230W_A	orf19.1058	0.233578	0.0105755	0.216545	0.142468	0.0184453	0.977339	0.202246	0.193636	-0.00254216	0.987065	Subunit of the 19S regulatory base of the proteasome
C1_04240C_A	HHF1	-0.334843	0.0930653	-0.723043	0.000575933	0.0264971	0.985181	-0.743392	9.33531e-05	-0.373987	0.00436541	Putative histone H4, repressed in fkh2 mutant, regulated by Efg1, fluconazole induced, amphotericin B repressed, farnesol regulated, colony morphology-related gene regulation by Ssn6, Hap43-induced, rat catheter and Spider biofilm repressed
C1_04250C_A	orf19.1060	0.358492	0.74068	0.770325	0.534222	0.4861	0.879083	0.275462	0.836584	0.416584	0.772992	Ortholog of Candida albicans WO-1 : CAWG_00968
C1_04260W_A	HHT21	-0.59144	0.00777634	-0.915788	0.000142173	0.130026	0.902852	-1.0388	5.56369e-06	-0.310574	0.0535167	Putative histone H3, amphotericin B repressed, regulated by Efg1, farnesol, Hap43-induced, rat catheter and Spider biofilm repressed
C1_04270C_A	orf19.1062	0.183716	0.708394	0.87331	0.02413	0.845351	0.702837	0.0140518	0.982367	0.704006	0.0855241	Ortholog of C. dubliniensis CD36 : Cd36_04020, C. parapsilosis CDC317 : CPAR2_107000, C. auris B8441 : B9J08_003367, Candida tenuis NRRL Y-1498 : CANTEDRAFT_113990 and Pichia stipitis Pignal : PICST_32780
C1_04280C_A	orf19.1063	-0.345365	0.0242125	-0.0172411	0.935345	0.247457	0.713794	-0.259905	0.237686	0.344568	0.0653202	Ortholog(s) have alpha-1,6-mannosyltransferase activity, mannosyltransferase activity and role in GPI anchor biosynthetic process
C1_04290C_A	ACS2	-0.66812	3.27582e-14	-0.120535	0.38698	0.113154	0.844505	-0.228512	0.198288	0.562628	8.47898e-09	Acetyl-CoA synthetase, antigenic during human and murine infection, induced by Efg1, macrophage-induced protein, soluble protein in hyphae, gene contains intron, flow model and Spider biofilm repressed
C1_04300C_A	SSA2	-1.23145	8.25425e-26	-1.75612	1.18323e-26	-0.173006	0.776101	-1.57952	1.45192e-18	-0.510559	0.00046513	HSP70 family chaperone, cell wall fractions, antigenic, beta-defensin peptides impport, ATPase domain binds histatin 5, at hyphal surface, not yeast, farnesol-repressed in biofilm, flow model, Spider biofilm repressed, caspofungin repressed
C1_04310C_A	GIG1	0.238768	0.390443	0.160045	0.609426	0.558999	0.589166	-0.396601	0.260175	-0.0609847	0.874089	Protein induced by N-acetylglucosamine (GlcNAc), localized in cytoplasm, mutation causes increased resistance to nikkomycin Z
C1_04320W_A	GPM2	0.586154	7.29477e-06	-0.0377272	0.836641	0.280955	0.544307	-0.313431	0.03975	-0.608213	3.45616e-07	Putative phosphoglycerate mutase, repressed in hyphae, macrophage/pseudohyphal-repressed, induced by high levels of peroxide stress, farnesol, flow model biofilm induced, rat catheter and Spider biofilm repressed
C1_04330W_A	RPN4	0.820992	1.67523e-17	0.732439	1.41614e-07	0.157839	0.819562	0.577457	0.00496962	-0.072733	0.653534	C2H2 transcription factor, putative regulator of proteasome genes, DNA recognition sequence (GAAGGCAAAA) enriched in regions upstream of proteasome genes, induced in core stress response, Hap43-induced, Spider biofilm induced
C1_04340C_A	orf19.1070	-0.219564	0.317755	-0.457158	0.0461916	0.304109	0.698798	-0.75708	7.4512e-05	-0.221917	0.268089	Ortholog(s) have role in phospholipid translocation, retrograde transport, endosome to Golgi and endosome membrane, trans-Golgi network membrane localization
C1_04350C_A	orf19.5203	0.829527	1.68288e-08	0.0328577	0.878227	-0.366891	0.436346	0.405299	0.0286296	-0.781928	1.01439e-07	Protein of unknown function, Hap43-induced gene
C1_04360C_A	orf19.5201.1	-0.0273598	0.892257	0.0965638	0.72835	-0.150838	0.825488	0.252699	0.364736	0.137107	0.638838	(orf19.5201.1) Has domain(s) with predicted ATPase inhibitor activity, role in negative regulation of ATPase activity, negative regulation of nucleotide metabolic process and mitochondrion localization
C1_04370C_A	orf19.5201	-0.855513	4.25406e-07	-1.04813	3.39331e-07	-0.21201	0.79044	-0.831128	3.36089e-05	-0.176483	0.384823	Ortholog(s) have structural constituent of ribosome activity and mitochondrial small ribosomal subunit localization
C1_04380W_A	SIT4	-0.302825	0.0260818	-0.227026	0.183803	0.0829147	0.875384	-0.305766	0.0387838	0.0917009	0.540602	Serine/threonine protein phosphatase catalytic subunit, has a role in cell wall maintenance, hyphal growth, and virulence in a mouse systemic infection model
C1_04390C_A	NOP4	-0.48752	0.00051681	-0.53422	0.000703436	-0.251905	0.719703	-0.277777	0.111396	-0.0311405	0.803469	Putative nucleolar protein, Hap43-induced, mutation confers hypersensitivity to 5-fluorocytosine (5-FC), 5-fluorouracil (5-FU), and tubercidin (7-deazaadenosine), represses in core stress response
C1_04400C_A	APE2	0.2345	0.0688036	0.108456	0.573272	-0.0441303	0.958485	0.156156	0.448447	-0.111387	0.515101	Neutral arginine, alanine, leucine specific metallo-aminopeptidase, purified from cell wall/intracellular fractions, protein repressed during mating, Hog1, farnesol-induced, may be essential (UAU1 method), rat catheter biofilm repressed
C1_04410C_A	ESS1	0.0960427	0.424438	-0.194244	0.372524	-0.0713535	0.886499	-0.118095	0.61962	-0.277009	0.175733	Prolyl isomerase (parvulin class), essential, involved in yeast-hyphal switching, Cph1p pathway, has inflexible linker between WW and isomerase domains, unlike human homolog, functional homolog of S. cerevisiae Ess1p
C1_04420C_A	URA6	-0.300793	0.0137654	-0.139882	0.367896	-0.139326	0.772005	0.00429499	0.976634	0.175775	0.0911911	Ortholog(s) have adenylate kinase activity, uridylate kinase activity, role in 'de novo' pyrimidine nucleobase biosynthetic process, nucleobase-containing compound metabolic process and cytoplasm, nucleus localization
C1_04430C_A	orf19.5194.1	0.142361	0.37751	0.237788	0.306418	-0.0925384	0.868889	0.33533	0.152741	0.108403	0.682195	(orf19.5194.1) Putative protein of unknown function, clade-associated gene expression
C1_04440W_A	orf19.6833.2	NA	NA	NA	NA	NA	NA	NA	NA	NA	NA	(orf19.6833.2) Ortholog of Candida albicans WO-1 : CAWG_00951
C1_04450C_A	FMA1	-1.82898	1.66323e-12	-1.72236	6.9543e-07	-0.0234622	0.985348	-1.69224	2.56505e-06	0.118291	0.821853	Putative oxidoreductase, induced by ciclopirox olamine, upregulation correlates with clinical development of fluconazole resistance, Spider biofilm repressed
C1_04460C_A	orf19.6838	1.51859	9.17371e-11	1.30911	1.55179e-07	0.227297	0.868024	1.08031	0.000540417	-0.193103	0.372226	Putative protein of unknown function, transcript upregulated in clinical isolates from HIV+ patients with oral candidiasis, Spider biofilm induced
C1_04470C_A	orf19.6840	1.40418	3.76946e-15	1.46529	4.66233e-14	0.411864	0.528499	1.05844	4.37232e-08	0.0759968	0.742781	Protein of unknown function, transcript detected in high-resolution tiling arrays, transcription induced by alpha pheromone in SpiderM medium, Spider and early-stage flow model biofilm induced
C1_04480C_A	TUS1	-0.00108683	0.99467	0.285284	0.049771	0.0329467	0.966774	0.257231	0.0573746	0.302255	0.00517241	Putative guanine nucleotide exchange factor, induced by Mnl1 under weak acid stress, Spider biofilm induced
C1_04490W_A	orf19.6843	0.152979	0.217701	0.198969	0.17696	-0.0709396	0.87961	0.275087	0.0514391	0.0614586	0.674745	Ortholog(s) have role in CENP-A containing nucleosome assembly, chromatin maintenance and nucleoplasm localization
C1_04500W_A	ICL1	2.61504	3.3484e-54	3.46121	1.2072e-101	0.0801896	0.972163	3.38347	5.81893e-25	0.862663	1.15247e-05	Isocitrate lyase, glyoxylate cycle enzyme, required for virulence in mice, induced upon phagocytosis by macrophage, farnesol regulated, Pex5-dependent peroxisomal localization, stationary phase enriched, rat catheter, Spider biofilm induced
C1_04510W_A	orf19.6845	-0.197666	0.22761	-0.431721	0.0186827	-0.165869	0.763531	-0.260734	0.162201	-0.217346	0.269448	Putative transcription factor with bZIP DNA-binding motif, rat catheter biofilm induced
C1_04520C_A	PHO85	-0.078429	0.469928	-0.162533	0.222433	0.016857	0.977845	-0.174963	0.177803	-0.0690874	0.543638	Functional homolog of S. cerevisiae Pho85p, a cyclin-dependent kinase that regulates transcription of PHO genes involved in phosphate metabolism, necessary for geldanamycin-induced filamentation, gene has intron
C1_04530C_A	orf19.6847	-0.358681	0.002077	-0.430885	0.0017273	-0.169006	0.772005	-0.25577	0.154395	-0.057345	0.733961	Putative tRNA U44 2'-O-methyltransferase, virulence-group-correlated expression, induced during oral infection, mutants have reduced ability to damage oral epithelial cells, early-stage flow model biofilm induced
C1_04540C_A	VPS16	-0.021489	0.890263	0.08547	0.597288	-0.0631539	0.899941	0.153776	0.261468	0.123117	0.311135	Protein similar to S. cerevisiae Vps16p, which is involved in protein-vacuolar targeting, likely to be essential for growth, based on insertional mutagenesis, downregulated in biofilm or in azole-resistant strain that overexpresses MDR1
C1_04550W_A	ELC1	0.200109	0.233102	-0.159629	0.462495	0.00663382	0.990393	-0.160805	0.440739	-0.34454	0.0674899	Putative elongin C, transcript regulated by Nrg1 and Mig1, regulated by Gcn2 and Gcn4
C1_04560W_A	orf19.6850	0.419277	0.0181574	0.460135	0.044268	0.123487	0.868024	0.341552	0.117079	0.0562286	0.817935	Putative transcription factor with C3HC4 zinc finger DNA-binding motif, mutants are viable
C1_04570C_A	CHL4	-0.0430558	0.837093	-0.249094	0.40394	-0.0923812	0.886499	-0.153174	0.628561	-0.191788	0.561953	Protein described as having role in chromosome segregation, RNA abundance regulated by tyrosol and cell density
C1_04580C_A	orf19.6852	0.374109	0.00518406	-0.251892	0.167659	-0.0172876	0.985181	-0.228954	0.230285	-0.612346	2.48411e-05	Ortholog of Rmd6 involved in S. cerevisiae sporulation, flow model biofilm induced
C1_04590W_A	orf19.6852.1	0.700452	0.00348793	1.01998	0.110441	0.669106	0.380081	0.357068	0.581762	0.333016	0.637891	(orf19.6852.1) Protein of unknown function, Spider biofilm induced
C1_04600C_A	orf19.6853	-0.732089	1.01507e-06	-0.991921	2.47728e-08	-0.177493	0.812994	-0.808669	1.08999e-05	-0.244092	0.0952893	Protein of unknown function, Spider biofilm repressed
C1_04610W_A	ATP1	-0.0065566	0.971883	-0.133666	0.504348	-0.187434	0.75526	0.058934	0.754573	-0.112375	0.507442	ATP synthase alpha subunit, antigenic in human/mouse, at hyphal surface, ciclopirox, ketoconazole, flucytosine induced, Efg1, caspofungin repressed, may be essential, sumoylation target, stationary phase-enriched, Spider biofilm repressed
C1_04620W_A	orf19.6855	0.00901308	0.945401	0.968811	4.03638e-12	0.121723	0.79956	0.851573	9.45054e-09	0.976039	2.88873e-18	Ortholog of C. dubliniensis CD36 : Cd36_04370, C. parapsilosis CDC317 : CPAR2_105410, C. auris B8441 : B9J08_000021 and Candida tenuis NRRL Y-1498 : CANTEDRAFT_114891
C1_04630C_A	orf19.783	0.147711	0.276791	0.223452	0.158896	0.0331562	0.967935	0.194748	0.179438	0.091853	0.487527	Ortholog(s) have role in endocytosis, phospholipid translocation, retrograde vesicle-mediated transport, Golgi to endoplasmic reticulum, vacuole organization
C1_04640W_A	orf19.782	0.159006	0.168395	-0.0648435	0.693046	0.0359135	0.968982	-0.0970653	0.60908	-0.207805	0.102925	Ortholog(s) have hydrolase activity, acting on ester bonds, triglyceride lipase activity, role in lipid homeostasis and lipid droplet localization
C1_04650W_A	DUR3	3.1182	8.12561e-48	3.5647	2.19731e-54	-0.207935	0.898907	3.78141	5.87346e-46	0.462053	0.00164633	High affinity spermidine transporter, expression is induced by urea, fungal-specific (no human or murine homolog), not required for virulence in a mouse intravenous model
C1_04660W_A	DUR1,2	0.192221	0.110434	0.501161	0.00112937	-0.0112008	0.985348	0.518117	0.00106993	0.325045	0.0235705	Urea amidolyase, hydrolyzes urea to CO2, use of urea as N source and for hyphal switch in macrophage, regulated by Nrg1/Hap43, required for virulence, promotes mouse kidney and brain colonization, rat catheter and flow model biofilm induced
C1_04670W_A	HAT1	0.0200761	0.911433	-0.310065	0.120024	0.0947511	0.854114	-0.400575	0.0403854	-0.313473	0.121662	Hat1-Hat2 histone acetyltransferase complex subunit, involved in DNA damage repair and morphogenesis, mutations cause constitutive pseudohyphal growth, white to opaque switch, caspofungin sensitivity, rat catheter, Spider biofilm repressed
C1_04680W_A	PIL1	0.889313	3.66271e-09	0.593638	0.00226181	0.108522	0.876928	0.488701	0.00824508	-0.280923	0.0552791	Eisosome component, predicted role in endocytosis, echinocandin-binding protein, localizes to cell surface of hyphae, but not yeast-form cells, Hap43, YNB biofilm induced, rat catheter biofilm repressed
C1_04690C_A	orf19.776	1.35501	0.01028	2.83935	6.55819e-12	0.44629	0.892143	2.36827	0.000449408	1.48988	7.64982e-06	Protein involved in control of chromosome stability and homologous recombination during meiosis-like concerted chromosome loss (CCL) process that leads to depolyploidization after mating
C1_04700C_A	orf19.775	1.31268	1.58875e-09	1.97633	2.98397e-18	0.275669	0.797324	1.70262	1.43242e-17	0.678972	7.067e-08	Ortholog of C. dubliniensis CD36 : Cd36_04450, C. parapsilosis CDC317 : CPAR2_105460, C. auris B8441 : B9J08_002463, Debaryomyces hansenii CBS767 : DEHA2D07128g and Pichia stipitis Pignal : PICST_80203
C1_04710C_A	orf19.773	-0.461312	0.0246893	-0.806015	0.000348772	-0.0514158	0.971293	-0.749302	0.000263443	-0.328228	0.108146	Protein similar to S. cerevisiae Rsa3 predicted nucleolar protein involved in maturation of pre-60S ribosomal particles, rat catheter and Spider biofilm induced
C1_04720W_A	orf19.772.1	-0.0378867	0.932057	-0.556195	0.074108	1.03957	0.052523	-1.59126	3.31878e-10	-0.503405	0.163642	(orf19.772.1) Ortholog of C. parapsilosis CDC317 : CPAR2_105440, Lodderomyces elongisporus NRLL YB-4239 : LELG_01504, Pichia stipitis Pignal : psti_CGOB_00118 and Candida tropicalis NEW ASSEMBLY : CTRG1_CGOB_00081
C1_04730C_A	LYS21	-0.369275	0.0061273	0.126598	0.523027	-0.172072	0.82875	0.302689	0.207377	0.510235	0.000239932	Homocitrate synthase, major isoform, lysine biosynthesis, expression increased in a fluconazole-resistant isolate, colony morphology-related gene regulation by Ssn6, ketoconazole-repressed, regulated by Gcn2, Gcn4, Hap43
C1_04740W_A	LPG20	2.28488	1.08152e-34	2.47974	1.44881e-27	0.535514	0.434249	1.94745	5.53887e-20	0.210032	0.337483	Aldo-keto reductase family protein, similar to aryl alcohol dehydrogenases, osmotic stress-induced, correlates with overexpression of MDR1 in fluconazole-resistant isolate, stationary phase enriched protein
C1_04750W_A	IFE1	4.5702	1.18737e-55	5.16764	7.09145e-68	0.987009	0.589166	4.16272	3.22898e-57	0.613516	0.000319423	Putative medium-chain alcohol dehydrogenase, rat catheter and Spider biofilm repressed
C1_04760C_A	SYG1	0.738019	4.01839e-13	1.17331	3.62239e-14	0.0977256	0.868889	1.08082	1.02906e-09	0.452464	0.00151095	Ortholog(s) have role in signal transduction and plasma membrane localization
C1_04770C_A	ERG3	-0.0392004	0.806914	-0.594027	0.000174773	-0.153853	0.853738	-0.432213	0.0583401	-0.540156	9.02414e-06	C-5 sterol desaturase, introduces C-5(6) double bond into episterol, some clinical isolates show increased azole resistance and defects in hyphal growth and virulence, Efg1p-repressed, fluconazole-induced
C1_04780C_A	orf19.764	-0.0963173	0.447236	-0.244051	0.129337	0.155345	0.759558	-0.393846	0.0176075	-0.131915	0.432199	Ortholog(s) have role in negative regulation of TORC1 signaling and cytoplasm localization
C1_04790W_A	orf19.763	0.0201424	0.894241	-0.320767	0.0473725	-0.149547	0.808133	-0.164924	0.384807	-0.326917	0.00809362	Small subunit of the heterodimeric cap binding complex, component of the spliceosomal commitment complex, Spider biofilm repressed
C1_04800C_A	orf19.762	1.74567	0.000157913	2.13002	1.75426e-06	0.527229	0.824559	1.60491	0.000287676	0.399262	0.199597	Ortholog of C. parapsilosis CDC317 : CPAR2_105580, C. dubliniensis CD36 : Cd36_04550, Lodderomyces elongisporus NRLL YB-4239 : LELG_03202 and Candida metapsilosis : CMET_5254
C1_04810W_A	TCO89	0.112997	0.438039	-0.182592	0.218061	0.02286	0.977339	-0.201003	0.148646	-0.280219	0.0182471	Putative homolog of S. cerevisiae Tco89p, which is a component of the TOR C1 complex that is involved in the regulation of growth and cell wall integrity, heterozygous null mutant displays sensitivity to rapamycin
C1_04820C_A	orf19.760	-0.901806	4.69752e-07	-1.06936	1.60574e-07	-0.271941	0.759573	-0.791785	0.000492975	-0.153323	0.460894	Ortholog(s) have role in ribosome biogenesis
C1_04830W_A	SEC21	0.0176429	0.886349	-0.0353739	0.799277	0.121069	0.751392	-0.152028	0.214152	-0.0378848	0.743438	Ortholog(s) have role in endoplasmic reticulum to Golgi vesicle-mediated transport, retrograde vesicle-mediated transport, Golgi to endoplasmic reticulum and COPI vesicle coat, endosome localization
C1_04840C_A	orf19.758	0.169918	0.292707	0.0215465	0.914609	-0.0754168	0.914046	0.103159	0.602589	-0.133743	0.368796	Ortholog(s) have signal sequence binding activity, role in vacuolar transport and late endosome localization
C1_04850C_A	orf19.757.1	0.274814	0.0701777	0.428647	0.023008	-0.0322321	0.977339	0.464675	0.0242118	0.17168	0.349727	(orf19.757.1) Protein of unknown function
C1_04860W_A	orf19.757	-0.0413028	0.803269	0.290725	0.0591392	0.0610366	0.917891	0.233987	0.0857544	0.347979	0.000135198	Ortholog of S. cerevisiae : YPR089W, C. glabrata CBS138 : CAGL0K08008g, C. dubliniensis CD36 : Cd36_04600, C. parapsilosis CDC317 : CPAR2_105630 and C. auris B8441 : B9J08_004487
C1_04870W_A	SAP7	1.14296	0.000435852	1.51668	1.26482e-06	0.112249	0.952914	1.41796	1.08803e-06	0.388797	0.138598	Pepstatin A-insensitive secreted aspartyl protease, self-processing, expressed in human oral infection, Ssn6p-regulated, role in murine intravenous infection, induced during, but not required for, murine vaginal infection, N-glycosylated
C1_04880C_A	MRPL37	-0.775417	7.28364e-05	-1.07635	1.25486e-07	-0.158536	0.874488	-0.912037	8.61657e-05	-0.285747	0.0559697	Putative mitochondrial large subunit ribosomal protein, shows colony morphology-related gene regulation by Ssn6p
C1_04890W_A	YBN5	-0.146569	0.226237	-0.185162	0.183746	-0.0831351	0.872424	-0.0973847	0.512563	-0.0236283	0.829511	P-loop ATPase with similarity to human OLA1 and bacterial YchF, Spider biofilm repressed
C1_04900W_A	MNN15	1.90761	3.26385e-20	2.20548	8.04499e-27	0.177956	0.835819	2.03144	1.8643e-20	0.315819	0.20734	Putative alpha-1,3-mannosyltransferase, predicted role in protein O-linked glycosylation, Spider biofilm induced
C1_04910C_A	orf19.752	0.297953	0.0608255	0.127506	0.488175	0.190868	0.746076	-0.0585544	0.71614	-0.155354	0.291111	Has domain(s) with predicted methyltransferase activity and role in metabolic process
C1_04930C_A	orf19.751	0.791717	1.88263e-07	0.310326	0.114924	0.590522	0.19506	-0.276595	0.247881	-0.464725	0.00423471	Ortholog of C. dubliniensis CD36 : Cd36_04660, Candida tropicalis NEW ASSEMBLY : CTRG1_04484, Candida tropicalis MYA-3404 : CTRG_04484 and Candida albicans WO-1 : CAWG_00904
C1_04940C_A	orf19.750	1.76039	1.26171e-08	2.3691	1.8908e-13	-0.0975516	0.974758	2.47215	4.27629e-10	0.626272	0.0431482	Protein of unknown function, exogenously expressed protein is a substrate for Kex2p processing in vitro
C1_04950C_A	RPM2	-0.258648	0.146617	0.140219	0.482556	0.210271	0.786585	-0.0653648	0.735233	0.414067	6.00877e-05	Mitochondrial RNase P subunit, roles in nuclear transcription, cytoplasmic and mitochondrial RNA processing, mitochondrial translation, virulence-group-correlated expression, likely essential (UAU1 method), rat catheter biofilm induced
C1_04960C_A	orf19.50	0.453922	0.00378059	0.167893	0.373917	0.26067	0.704675	-0.0893744	0.645738	-0.270231	0.0533624	Ortholog(s) have role in SCF-dependent proteasomal ubiquitin-dependent protein catabolic process, cellular response to DNA damage stimulus, cellular response to methylmercury
C1_04970W_A	orf19.51	-0.522579	0.00145806	-0.556309	0.00150297	0.135052	0.834174	-0.687671	1.30794e-07	-0.01796	0.912338	Ortholog(s) have RNA binding activity, role in cellular response to osmotic stress and cytoplasmic stress granule localization
C1_04980C_A	orf19.52	0.175644	0.066912	0.0965976	0.5183	-0.0146682	0.979547	0.115558	0.445491	-0.0641905	0.635801	Ortholog(s) have role in cellular iron ion homeostasis and mitochondrion localization
C1_04990C_A	orf19.53	-0.244291	0.04549	-0.057494	0.70726	-0.14727	0.743537	0.094833	0.490562	0.201955	0.0831833	Ortholog(s) have role in mRNA cis splicing, via spliceosome and U2-type prespliceosome, U2AF complex, commitment complex localization
C1_05000W_A	RHD1	2.65322	1.06886e-92	2.15014	1.76396e-53	0.299598	0.696467	1.8535	1.12186e-26	-0.487856	6.30391e-05	Putative beta-mannosyltransferase required for the addition of beta-mannose to the acid-labile fraction of cell wall phosphopeptidomannan, 9-gene family memebr, regulated on yeast-hypha and white-opaque switches, Spider biofilm repressed
C1_05010C_A	orf19.55	0.0886334	0.622333	0.0618544	0.75424	0.33146	0.580583	-0.265304	0.145532	-0.0116266	0.951608	Ortholog(s) have role in cellular zinc ion homeostasis
C1_05020C_A	ARG2	-0.121231	0.404115	-0.126529	0.447623	0.053303	0.922279	-0.174823	0.234381	0.011024	0.946736	Putative enzyme of arginine biosynthesis, transcription of genes of arginine biosynthesis pathway, except for ARG2, is induced upon phagocytosis by macrophage
C1_05030C_A	PSF2	0.287334	0.0345575	0.0309133	0.865451	0.0890107	0.890925	-0.0511284	0.811608	-0.241947	0.0660791	Ortholog(s) have role in DNA-dependent DNA replication, double-strand break repair via break-induced replication, mitotic DNA replication
C1_05050C_A	RRP6	-0.414793	0.00408443	-0.490905	0.00340705	-0.230182	0.74739	-0.256084	0.187338	-0.060267	0.730892	Putative nuclear exosome exonuclease component, Hap43p-induced gene, mutation confers hypersensitivity to 5-fluorocytosine (5-FC), 5-fluorouracil (5-FU), and tubercidin (7-deazaadenosine)
C1_05060W_A	REI1	-0.361753	0.0511202	-0.651838	0.00110294	-0.248013	0.755606	-0.399577	0.026723	-0.273845	0.0655609	Putative cytoplasmic pre-60S factor, Hap43-induced, repressed by prostaglandins
C1_05070C_A	GPI7	0.00509597	0.9755	0.318381	0.0766827	0.10119	0.8604	0.220987	0.230285	0.330304	0.0287182	Protein involved in attachment of GPI-linked proteins to cell wall, member of major facilitator superfamily, phosphodiesterase/nucleotide pyrophosphatase domain, similar to S. cerevisiae Gpi7p
C1_05080W_A	GPT1	0.605526	0.00798229	1.04829	1.34008e-05	-0.0600305	0.976416	1.11309	0.000202818	0.458411	0.027962	GABA/polyamine transporter, 9 to 11 membrane spanning segments, complements GABA uptake defect of an S. cerevisiae uga4 put4 gap1 triple mutant, complements growth of an S. cerevisiae spe1 mutant under polyamine limitation
C1_05090W_A	TRY2	-0.230055	0.101426	-0.440353	0.00313034	-0.130524	0.866592	-0.302465	0.167951	-0.194935	0.205847	Transcription factor, regulator of yeast form adherence, required for yeast cell adherence to silicone substrate, Spider biofilm induced
C1_05100W_A	orf19.4061	0.138578	0.363141	0.480024	0.00368917	0.229509	0.683286	0.255264	0.148475	0.358255	0.0142552	Protein of unknown function, clade-associated gene expression
C1_05110C_A	ARO4	-0.96132	5.97632e-10	-0.730261	2.67273e-06	-0.267842	0.731348	-0.45706	0.0127389	0.245782	0.0618463	3-deoxy-D-arabinoheptulosonate-7-phosphate synthase, aromatic amino acid biosynthesis, GCN-regulated, feedback-inhibited by tyrosine if produced in S. cerevisiae Aro3p and Aro4p catalyze same reaction, protein decreases in stationary phase
C1_05120W_A	orf19.4059	-0.0205789	0.911903	-0.162929	0.355921	-0.112085	0.853738	-0.0457509	0.77547	-0.127039	0.2943	Ortholog(s) have role in arginine transport, lysine transport, regulation of intracellular pH and cell division site, cell tip, cytoplasm, fungal-type vacuole, fungal-type vacuole membrane localization
C1_05130W_A	orf19.4057	1.78239	0.678464	2.0023	0.503921	2.30548	0.82503	-0.29362	0.905025	0.231372	0.945283	Ortholog of Candida albicans WO-1 : CAWG_00885
C1_05140W_A	BRG1	0.679698	0.000280452	1.39138	2.96584e-14	0.1444	0.841674	1.25095	2.66711e-10	0.729078	0.000191096	Transcription factor, recruits Hda1 to hypha-specific promoters, Tn mutation affects filamentation, Hap43-repressed, Spider and flow model biofilm induced, required for Spider biofilm formation, Bcr1-repressed in RPMI a/a biofilms
C1_05150C_A	orf19.450	-0.122748	0.930262	1.93807	0.0109843	0.956554	0.795137	0.99975	0.164469	2.09387	0.00438024	Protein of unknown function
C1_05160C_A	orf19.449	0.704125	9.32414e-08	1.00919	7.29573e-08	0.397266	0.514106	0.616319	0.00421672	0.320581	0.063079	Putative phosphatidyl synthase, stationary phase enriched protein, transcript repressed by yeast-hypha switch, Hap43-repressed, rat catheter, Spider and flow model biofilm induced
C1_05170C_A	CUE5	0.338574	0.0107765	0.756805	1.24667e-06	-0.0921032	0.886499	0.852292	5.95728e-07	0.433226	0.000141207	Predicted ubiquitin-binding protein, rat catheter biofilm repressed
C1_05180C_A	orf19.446.2	-0.317947	0.302506	0.138758	0.659896	0.327911	0.772005	-0.186065	0.353346	0.472424	0.00501365	(orf19.446.2) Protein with a NADH-ubiquinone oxidoreductase B18 subunit domain, gene has intron
C1_05190C_A	orf19.446.1	-0.420157	0.0265788	-0.247908	0.236184	0.228103	0.763531	-0.471462	0.00379413	0.186847	0.222962	(orf19.446.1) Protein with a NADH-ubiquinone oxidoreductase B18 subunit domain, gene has intron
C1_05200C_A	orf19.446	0.281332	0.21587	0.817016	0.000411102	0.0498336	0.974758	0.771867	0.000526917	0.552677	0.00211054	Protein of unknown function, constitutive expression independent of MTL or white-opaque status, upregulated in a cyr1 mutant
C1_05210C_A	orf19.445	-0.573369	7.34902e-06	-0.511867	0.00507747	-0.291582	0.641572	-0.215568	0.306656	0.0776978	0.698496	Protein of unknown function, repressed by prostaglandins
C1_05220C_A	orf19.444	-0.218439	0.19884	-0.428244	0.106973	-0.222614	0.772005	-0.202446	0.531923	-0.193824	0.531225	Has domain(s) with predicted nucleic acid binding, nucleotide binding activity
C1_05230W_A	orf19.443	-0.768958	4.89965e-07	-0.813322	3.67667e-06	-0.1627	0.825841	-0.644311	0.00115103	-0.0295517	0.878217	Ortholog(s) have RNA polymerase III activity, role in tRNA transcription by RNA polymerase III, transcription initiation from RNA polymerase III promoter and RNA polymerase III complex localization
C1_05240C_A	RPT1	0.0690307	0.608875	-0.053531	0.759203	-0.106869	0.826054	0.0575203	0.749851	-0.107753	0.447336	Putative 26S proteasome regulatory subunit 7, Hap43p-repressed gene, regulated by Gcn2p and Gcn4p, overlaps orf19.442
C1_05250W_A	orf19.442	NA	NA	NA	NA	NA	NA	NA	NA	NA	NA	Ortholog of Candida guilliermondii ATCC 6260 : PGUG_05525, Candida lusitaniae ATCC 42720 : CLUG_03378 and Candida albicans WO-1 : CAWG_00876
C1_05260C_A	SDH1	-0.282157	0.0323972	-0.200144	0.249977	-0.0651547	0.910188	-0.129108	0.44552	0.0962741	0.503321	Putative mitochondrial succinate dehydrogenase, macrophage/pseudohyphal-induced, repressed by nitric oxide
C1_05270C_A	orf19.439	-0.765683	7.19929e-08	-0.989175	1.22638e-09	-0.179946	0.804292	-0.804066	4.6285e-06	-0.2078	0.092694	Ortholog(s) have DNA binding, recombinase activity, single-stranded DNA binding, structural constituent of ribosome activity
C1_05280W_A	orf19.438	-0.179602	0.159295	-0.276713	0.10458	-0.0621763	0.888756	-0.209101	0.228021	-0.0817938	0.656635	Has domain(s) with predicted membrane localization
C1_05290W_A	GRS1	-0.331154	8.18727e-05	-0.174215	0.197067	-0.0877631	0.856063	-0.0819244	0.634316	0.171828	0.102077	Putative tRNA-Gly synthetase, genes encoding ribosomal subunits, translation factors, tRNA synthetases are downregulated upon phagocytosis by murine macrophage, stationary phase enriched protein
C1_05300C_A	PRD1	0.203178	0.178507	0.124687	0.527612	-0.00304369	0.996418	0.131175	0.498881	-0.063717	0.694008	Putative proteinase, transcript regulated by Nrg1, Mig1, and Tup1, Hogp-induced, stationary phase enriched protein, Hap43-repressed, rat catheter biofilm repressed
C1_05320C_A	orf19.433	-0.625511	1.19535e-08	-0.418714	0.0055551	0.137546	0.808133	-0.550202	0.000905662	0.222647	0.11423	Ortholog(s) have role in cellular protein-containing complex assembly, intra-Golgi vesicle-mediated transport and TRAPPII protein complex, trans-Golgi network localization
C1_05330C_A	orf19.432	0.0602971	0.684001	0.0450047	0.799004	-0.081334	0.886499	0.132302	0.440131	-0.000155004	0.999792	Predicted SCF ubiquitin ligase complex protein, Spider biofilm induced, rat catheter biofilm induced
C1_05340C_A	ZCF2	0.007691	0.958927	0.170962	0.307414	-0.105134	0.826054	0.28123	0.101178	0.178768	0.245921	Zn(II)2Cys6 transcription factor, required for adaptation to reactive sulfur species, regulates sulfite tolerance through expression of SSU1 and CDG1, Hap43-repressed, Spider biofilm induced
C1_05350W_A	YPT53	-0.314596	0.0612834	-0.603824	0.00581174	0.183016	0.795608	-0.780161	0.000968227	-0.27469	0.254134	Rab-family GTPase involved in vacuolar trafficking, colocolizes with Vps1p and Ypt52p in late endosome, Hap43-repressed gene
C1_05360C_A	orf19.429	-0.321214	0.00313946	-0.404	0.00252194	-0.301875	0.641572	-0.0957642	0.647181	-0.0672881	0.634252	Putative non-canonical poly(A) polymerase, repressed by nitric oxide, Spider biofilm induced
C1_05370C_A	orf19.428	0.762028	3.64237e-06	1.00658	3.48571e-08	0.0947512	0.895088	0.916119	8.9077e-08	0.259537	0.072621	Putative serine/threonine kinase, induced during planktonic growth, rat catheter biofilm repressed
C1_05380C_A	orf19.427	0.241842	0.0142167	0.336154	0.0456898	-0.181343	0.698798	0.52305	0.00230902	0.110387	0.543869	Ortholog(s) have telomeric DNA binding activity
C1_05390C_A	orf19.426	-0.26571	0.0240824	-0.510867	0.000321529	-0.050135	0.950171	-0.454694	0.0110552	-0.229418	0.100409	Ortholog of C. dubliniensis CD36 : Cd36_05120, C. parapsilosis CDC317 : CPAR2_107740, C. auris B8441 : B9J08_004520 and Candida tenuis NRRL Y-1498 : CANTEDRAFT_136277
C1_05400C_A	orf19.425	-0.663258	0.0146416	-0.985896	0.000351554	-0.232782	0.819749	-0.746736	0.000463866	-0.30679	0.173082	Ortholog(s) have mitochondrial large ribosomal subunit localization
C1_05410C_A	TRP99	0.323261	0.0158551	0.0701635	0.784716	-0.100796	0.854114	0.175672	0.489093	-0.239868	0.321151	Putative thioredoxin peroxidase/alkyl hydroperoxide reductase, induced in low iron, regulated by Gcn4, induced in response to amino acid starvation (3-AT treatment)
C1_05420W_A	orf19.423	-0.257188	0.0751037	-0.617245	0.000327158	0.155349	0.799231	-0.766894	1.06176e-05	-0.344763	0.0291282	Ortholog(s) have enzyme activator activity, mRNA binding activity, role in deadenylation-dependent decapping of nuclear-transcribed mRNA and Dcp1-Dcp2 complex, P-body, cytoplasm, cytoplasmic side of membrane, nucleus localization
C1_05430W_A	SPT20	-0.0965409	0.543229	-0.0410874	0.810618	-0.0844931	0.868024	0.0488828	0.753154	0.0712514	0.654871	Putative transcription factor, downregulated upon adherence to polystyrene, flucytosine repressed
C1_05440C_A	orf19.419	2.41845	1.29268e-19	3.07975	7.07559e-31	0.294658	0.870154	2.78442	3.42358e-06	0.6775	3.87491e-14	Protein of unknown function, flow model biofilm induced, Spider biofilm induced
C1_05450W_A	orf19.420	NA	NA	NA	NA	NA	NA	NA	NA	NA	NA	Protein of unknown function
C1_05460W_A	KOG1	0.0377885	0.77074	0.141706	0.292088	-0.0610388	0.872424	0.207448	0.0862677	0.11926	0.278716	Putative TORC1 subunit, heterozygous null mutant displays sensitivity to rapamycin, likely to be essential for growth, based on an insertional mutagenesis strategy
C1_05470W_A	MTM1	-0.625518	2.79957e-09	-1.18045	7.62187e-19	-0.122176	0.805516	-1.05373	5.5553e-13	-0.539617	3.63392e-06	Ortholog(s) have pyridoxal phosphate binding activity, role in cellular iron ion homeostasis, pyridoxal phosphate transport and mitochondrion localization
C1_05480C_A	orf19.416	-0.0787258	0.886426	-0.261962	0.549819	0.298005	0.812994	-0.558703	0.154294	-0.166073	0.780321	Ortholog of C. dubliniensis CD36 : Cd36_05200, C. parapsilosis CDC317 : CPAR2_107660, C. auris B8441 : B9J08_003698 and Candida tenuis NRRL Y-1498 : cten_CGOB_00159
C1_05490C_A	orf19.415	-0.424497	6.03689e-06	-0.542483	9.43866e-05	-0.129903	0.799231	-0.408205	0.010429	-0.103082	0.449431	Putative protein of unknown function, Hap43p-repressed gene
C1_05500W_A	RSM22	0.17502	0.416531	0.112184	0.67301	-0.363749	0.706944	0.479924	0.0589032	-0.0459391	0.854071	Predicted mitochondrial small ribosomal subunit, rat catheter and Spider biofilm induced
C1_05510C_A	RPS27A	0.291496	0.0795765	-0.128397	0.643144	0.35873	0.702837	-0.484479	0.10499	-0.400707	0.102518	(orf19.413.1) Ribosomal protein S27, rat catheter and Spider biofilm induced
C1_05520W_A	orf19.413	1.68228	5.06313e-24	1.33712	1.90284e-12	-0.219856	0.79956	1.55871	2.65488e-17	-0.328738	0.0187262	Protein of unknown function, induced by Sfu1, Spider biofilm induced
C1_05530C_A	SSH1	-0.663521	1.80653e-06	-0.841041	4.31996e-08	0.00682837	0.990278	-0.842483	2.19124e-10	-0.162658	0.167218	Protein with a role in protein translocation across membranes
C1_05540C_A	orf19.411	0.882126	6.26089e-05	0.575605	0.0129821	0.206203	0.854114	0.37285	0.15461	-0.290404	0.0403042	Protein similar to GTPase regulators, induced in low iron, transcript activated by Mnl1 under weak acid stress, Hap43-, Sfu1- and Sef1-regulated, flow model biofilm induced, Spider biofilm induced
C1_05560W_A	RIB4	-0.125803	0.436999	-0.519262	0.00607477	-0.00394181	0.995562	-0.509205	0.00994549	-0.37915	0.0283714	(orf19.410.3) Lumazine synthase (6,7-dimethyl-8-ribityllumazine synthase, DMRL synthase), catalyzes the penultimate step in the synthesis of riboflavin, Hap43-induced, rat catheter and Spider biofilm repressed
C1_05600W_A	GSL1	0.296979	0.01973	0.548666	0.000161365	-0.0147786	0.985181	0.568832	4.69108e-05	0.267706	0.0375698	Beta-1,3-glucan synthase subunit, 10 predicted transmembrane regions, caspofungin induced, repressed by yeast-to-hypha transition, young biofilm repressed, induced by biofilm drug exposure, Bcr1-repressed in RPMI a/a biofilms
C1_05610W_A	orf19.2494	-0.08499	0.568425	-0.220684	0.194683	-0.103833	0.825488	-0.111851	0.506262	-0.120676	0.458892	Ortholog(s) have glutaminyl-tRNA synthase (glutamine-hydrolyzing) activity, role in glutaminyl-tRNAGln biosynthesis via transamidation, mitochondrial translation and glutamyl-tRNA(Gln) amidotransferase complex, mitochondrion localization
C1_05620C_A	STE3	0.214383	0.319974	-0.0767113	0.779553	-0.229798	0.821112	0.157054	0.638459	-0.276379	0.233361	Protein similar to S. cerevisiae Ste3p, the receptor for a-factor mating pheromone, alpha mating-type-specific transcription
C1_05630C_A	orf19.2489	-1.27463	8.50647e-28	-0.290081	0.11032	-0.206918	0.706034	-0.0783996	0.686917	1.00061	1.25965e-13	Putative karyopherin beta, repressed by nitric oxide
C1_05640C_A	FAL1	-0.548268	1.93613e-05	-0.613171	4.2518e-05	-0.257456	0.690769	-0.351312	0.0395352	-0.0496224	0.72419	eIF4A subfamily of DEAD-box ATP-dependent RNA helicases, predicted nucleolar protein required for maturation of 18S rRNA, Spider biofilm induced
C1_05650W_A	orf19.2487	-0.201119	0.171964	-0.390265	0.00892672	-0.245155	0.690769	-0.139089	0.43984	-0.174171	0.219753	Protein with a predicted phosphoribulokinase/uridine kinase domain, Spider biofilm induced
C1_05660C_A	orf19.2485	-0.268211	0.0253093	-0.34421	0.0225424	0.0677538	0.888756	-0.407123	0.00221441	-0.0600436	0.680318	Ortholog(s) have chromatin binding, promoter-specific chromatin binding, protein-containing complex binding, structural constituent of nuclear pore activity
C1_05670W_A	orf19.2484	0.334795	0.0091696	0.275439	0.097667	-0.101876	0.859564	0.381125	0.0193612	-0.0443738	0.764737	Has domain(s) with predicted peptidase activity and role in proteolysis
C1_05680C_A	RIM1	-0.280921	0.0812735	-0.271198	0.175078	-0.19349	0.79956	-0.0709068	0.762882	0.0238408	0.907671	Putative single-stranded DNA-binding protein, protein level decreases in stationary phase cultures, rat catheter biofilm repressed
C1_05690C_A	orf19.2481	1.75656	0.015085	1.74357	0.0126834	0.624671	0.888756	1.13374	0.300263	0.0034888	0.997069	Protein of unknown function, Spider biofilm induced
C1_05700W_A	AUT7	1.63972	2.49167e-16	2.06902	1.4103e-23	0.0669053	0.971029	2.00407	7.88553e-20	0.445187	3.02891e-07	(orf19.2480.1) Putative autophagosome protein, acts synergistically with Ysy6p to regulate unfolded protein response and mitochondrial function under ER stress, macrophage/pseudohyphal-repressed, alternatively spliced intron in 5' UTR
C1_05710C_A	UGA4	-1.4715	1.57775e-09	-0.279271	0.222516	-0.31359	0.641572	0.039209	0.884968	1.20906	6.80317e-06	Putative gamma-aminobutyric acid/polyamine permease, nitrogen catabolite repressed gene, induced in absence of preferred N sources, transcriptionally induced upon phagocytosis by macrophage, gene regulation by nitrogen source requires Gat1p
C1_05720W_A	orf19.2478.1	-0.657475	7.13432e-08	-0.695098	1.39061e-06	-0.121879	0.854114	-0.568035	0.000592562	-0.0228569	0.854701	(orf19.2478.1) 60S ribosomal protein L7, snoRNA snR39b encoded within the 2nd intron
C1_05740C_A	orf19.2478	-0.00957641	0.968401	0.291874	0.23278	0.124287	0.863761	0.173158	0.510386	0.316561	0.21432	Ortholog of C. dubliniensis CD36 : Cd36_05410, C. parapsilosis CDC317 : CPAR2_107480, C. auris B8441 : B9J08_004575 and Candida tenuis NRRL Y-1498 : CANTEDRAFT_94695
C1_05750C_A	orf19.2476	0.262157	0.0381069	0.141458	0.366288	0.0786909	0.882003	0.0673869	0.644558	-0.104831	0.296977	Ortholog(s) have histone demethylase activity (H3-trimethyl-K4 specific) activity
C1_05760C_A	PGA26	0.0595668	0.848127	0.0927105	0.735681	-0.601169	0.51438	0.697762	0.0068617	0.0473758	0.854804	GPI-anchored adhesin-like protein of the cell wall, role in cell wall integrity, required for normal virulence, induced in high iron and during cell wall regeneration, Hap43-repressed
C1_05770C_A	PRC3	1.41129	2.21438e-14	1.69102	5.03612e-16	-0.070347	0.950773	1.7645	8.01292e-19	0.294904	0.0684243	Putative carboxypeptidase Y precursor, transcript regulated by Nrg1 and Mig1, regulated by Gcn2 and Gcn4
C1_05780W_A	orf19.2473	-0.154279	0.181862	-0.35991	0.00724677	0.0113321	0.985181	-0.366483	0.00433226	-0.189871	0.142681	Component of the RSC chromatin remodeling complex, decreased transcription is observed upon fluphenazine treatment or in an azole-resistant strain that overexpresses CDR1 and CDR2
C1_05790W_A	orf19.2472.1	-0.682839	0.00219348	-0.681433	0.00510818	-0.171959	0.887873	-0.50139	0.125777	0.0149675	0.960043	(orf19.2472.1) Ortholog of C. dubliniensis CD36 : Cd36_61610, C. parapsilosis CDC317 : CPAR2_107530, C. auris B8441 : B9J08_004570 and Candida tenuis NRRL Y-1498 : CANTEDRAFT_115252
C1_05800C_A	orf19.2472	-0.278731	0.0564911	-0.721325	0.000198995	-0.124196	0.821112	-0.59146	0.00417015	-0.426723	0.0300496	Ortholog of S. pombe replication termination factor Rtf2, Spider biofilm induced
C1_05810W_A	GIM5	-0.362407	0.00965168	-0.375131	0.0317422	-0.123883	0.83488	-0.246183	0.159725	0.00152218	0.993614	Putative heterohexameric cochaperone prefoldin complex subunit, macrophage/pseudohyphal-repressed gene and macrophage-induced protein
C1_05820C_A	RAD10	0.169191	0.353272	0.257142	0.178407	-0.0399768	0.968982	0.302309	0.102546	0.102883	0.611527	Ortholog of S. cerevisiae Rad10, an endonuclease involved in nucleotide excision repair, mutant is extremely sensitive to UV irradiation, transcript repressed in alkaline conditions
C1_05830W_A	orf19.2468	-0.473517	0.78375	-0.581971	0.716777	-3.61261	0.574727	3.04141	0.281181	-0.0951693	0.972024	Ortholog(s) have trans-aconitate 3-methyltransferase activity and cytosol localization
C1_05840W_A	PRN1	0.668635	0.00693957	2.26132	9.27902e-13	-0.220094	0.868024	2.48497	1.57882e-12	1.61081	3.04275e-08	Protein with similarity to pirins, induced by benomyl and in response to alpha pheromone in SpiderM medium, transcript induced by Mnl1 in weak acid stress, rat catheter and Spider biofilm induced
C1_05850W_A	POL32	0.377724	0.00338968	0.564478	0.00012898	-0.0838563	0.888756	0.654181	9.7483e-06	0.201981	0.0638525	Putative subunit of DNA polymerase delta, involved in chromosomal DNA replication, cell-cycle regulated periodic mRNA expression
C1_05860W_A	PRN2	0.373368	0.0030787	1.02557	9.29971e-12	0.103092	0.836725	0.927623	1.83956e-09	0.668079	3.7978e-07	Protein similar to pirin, Hap43p-repressed gene
C1_05870W_A	PRN3	0.198371	0.218368	1.17723	4.08524e-06	0.112404	0.849433	1.06887	9.83468e-05	0.996425	0.000154658	Protein similar to pirin, induced by Mnl1 under weak acid stress, Hap43-repressed, Spider biofilm induced
C1_05880W_A	PRN4	0.50804	0.000577872	1.62719	8.32231e-23	0.0747655	0.947649	1.55374	1.45998e-11	1.13486	3.32821e-17	Protein with similarity to pirins, induced by benomyl treatment, flow model biofilm repressed
C1_05890W_A	orf19.2460	0.644526	0.053075	0.974865	0.0016558	0.119801	0.929674	0.860804	0.00552367	0.346322	0.288005	Protein of unknown function, substrate for Kex2 processing in vitro, repressed by alpha pheromone in SpiderM medium, Spider biofilm induced, Bcr1-repressed in a/a RPMI biofilms
C1_05900W_A	orf19.2459	0.109877	0.416857	0.65237	1.0791e-05	0.0794028	0.868889	0.578329	1.26632e-05	0.557757	3.17781e-07	Protein of unknown function, mRNA binds to She3, Hap43 repressed gene, Spider biofilm induced
C1_05910W_A	SIP5	0.980489	1.26694e-08	1.12035	3.68574e-09	0.113891	0.906351	1.01038	5.05184e-06	0.156216	0.300014	Protein of unknown function, flow model, rat catheter and Spider biofilm induced
C1_05920W_A	orf19.2457	-0.444956	0.0608307	-0.338009	0.257235	-0.0350659	0.985181	-0.299297	0.32033	0.124779	0.656636	Protein of unknown function, induced during chlamydospore formation in both C. albicans and C. dubliniensis, Spider biofilm induced
C1_05930C_A	orf19.2455	-0.0825201	0.647794	0.253592	0.228652	0.177732	0.78386	0.0802546	0.70975	0.353391	0.0437746	Ortholog(s) have glutathione hydrolase activity, omega peptidase activity, peptidase activity, role in glutathione catabolic process and cytoplasm, glutathione hydrolase complex, nuclear periphery localization
C1_05940W_A	PHO87	-3.945	1.76882e-38	-5.13388	8.44368e-66	0.571239	0.436346	-5.70135	2.10687e-82	-1.16924	0.0415928	Putative phosphate permease, transcript repressed by Rim101 at pH 8, regulated by white-opaque switch, caspofungin repressed, virulence-group-correlated expression, flow model biofilm induced
C1_05950C_A	orf19.2452	-0.225516	0.29798	-0.202778	0.397356	0.673793	0.0425834	-0.872095	1.12394e-06	0.0392609	0.88396	Protein of unknown function, induced in high iron, repressed in core caspofungin response, ketoconazole-repressed, colony morphology-related gene regulation by Ssn6, possibly subject to Kex2 processing
C1_05960W_A	PGA45	-0.662844	0.00392977	-0.00724118	0.978176	0.926149	0.0071762	-0.929255	0.000209156	0.668901	0.00954676	Putative GPI-anchored cell wall protein, repressed in core caspofungin response, Hog1-induced, regulated by Ssn6, Mob2-dependent hyphal regulation, flow model biofilm induced
C1_05970W_A	orf19.2449	0.671213	0.234035	0.96042	0.0925173	-0.275097	0.910549	1.24364	0.0346436	0.303849	0.595732	Putative adhesin-like protein, macrophage-induced gene
C1_05980W_A	orf19.2447	-0.240261	0.0515268	0.282053	0.0622556	0.109361	0.857042	0.176921	0.352011	0.538625	7.19269e-06	Putative Type II phosphatidylinositol 4-kinase, Ssr1-repressed, flow model biofilm repressed
C1_05990C_A	orf19.2446	0.339424	0.0125412	-0.0628738	0.741627	0.215291	0.737131	-0.275038	0.135703	-0.38701	0.00224571	Has domain(s) with predicted 2-dehydropantoate 2-reductase activity, NADP binding, oxidoreductase activity, oxidoreductase activity, acting on the CH-OH group of donors, NAD or NADP as acceptor activity
C1_06000W_A	orf19.2445	1.59438	0.00453123	2.262	4.12842e-06	0.807382	0.759573	1.44687	0.00260703	0.67802	0.0855759	Putative dicarboxylic amino acid permease, fungal-specific (no human or murine homolog), induced by alpha pheromone in SpiderM medium
C1_06010W_A	CHS7	0.921622	4.65693e-08	0.888598	2.72124e-07	0.578195	0.414993	0.312696	0.204119	-0.0170622	0.92857	Protein required for wild-type chitin synthase III activity, similar to (but not functional homolog of) S. cerevisiae Chs7p, which effects ER export of Chs3p, induced cyr1 mutant hyphae and ras1 yeast-form cells, Spider biofilm induced
C1_06020W_A	RGD1	0.288192	0.0169538	0.584423	3.39706e-05	0.432406	0.357425	0.154688	0.434153	0.312453	0.00183077	GTPase activator protein, transcript induced in low iron, alkaline upregulated, localized to the bud emergence area in G1 phase and in the bud tip during S and G2 phases
C1_06030C_A	orf19.2442	0.480598	0.0426989	0.271099	0.422707	0.917456	0.198101	-0.643647	0.0949718	-0.189071	0.615854	Ortholog of S. cerevisiae Shg1, a COMPASS (Set1C) complex subunit that methylates histone H3 on lysine 4 and is required in transcriptional silencing near telomeres, repressed in an azole-resistant strain overexpressing MDR1
C1_06040W_A	RTT101	0.212762	0.322487	0.265638	0.21653	0.293335	0.702837	-0.0237465	0.901512	0.0690377	0.728951	Putative cullin subunit of E3 ubiquitin ligase complex, involved in response to DNA damage, induced by alpha pheromone in SpiderM medium
C1_06050C_A	orf19.2439.1	-0.983545	1.08465e-07	-0.220536	0.453637	-0.205666	0.854114	-0.00891026	0.981423	0.775866	0.00118676	(orf19.2439.1) Ortholog(s) have ubiquinol-cytochrome-c reductase activity, role in aerobic respiration, mitochondrial electron transport, ubiquinol to cytochrome c and mitochondrial respiratory chain complex III localization
C1_06060C_A	ACP1	-0.32018	0.306305	-0.300981	0.323697	0.672531	0.434249	-0.970627	3.34458e-08	0.0346214	0.883514	Putative mitochondrial acyl carrier protein involved in fatty acid biosynthesis, shows colony morphology-related gene regulation by Ssn6p, protein newly produced during adaptation to the serum
C1_06070W_A	orf19.2438	-0.865698	0.000694736	-1.05544	1.56011e-06	0.156349	0.862113	-1.20635	1.55976e-14	-0.174167	0.491096	Ortholog(s) have structural constituent of ribosome activity and mitochondrial small ribosomal subunit localization
C1_06080C_A	ARC35	0.388204	0.140228	-0.0220389	0.943329	0.982397	0.115603	-1.00203	0.00128543	-0.395036	0.149245	Putative ARP2/3 complex subunit, shows colony morphology-related gene regulation by Ssn6p, mutation confers hypersensitivity to cytochalasin D
C1_06090C_A	orf19.2436	0.00731046	0.962895	-0.0324095	0.876152	-0.0539875	0.929617	0.0251104	0.914235	-0.0228792	0.92107	Predicted protein serine/threonine kinase, Spider biofilm induced
C1_06100C_A	MSI3	-0.298581	0.0209256	-0.487717	0.000574803	0.0277606	0.974758	-0.511842	2.25519e-05	-0.174085	0.0563393	Essential HSP70 family protein, required for fluconazole resistance and calcineurin-dependent transcription, interacts with Cgr1, transcript regulated by iron, rat catheter biofilm induced, farnesol repressed in biofilm, sumoylation target
C1_06110C_A	NPL4	0.508486	0.0198913	0.265544	0.292451	0.47128	0.580583	-0.203351	0.367102	-0.226172	0.207825	Putative ubiquitin-binding protein, regulated by Gcn2p and Gcn4p
C1_06120C_A	orf19.2433	0.480659	0.294342	1.14779	0.00364393	0.806298	0.670963	0.336313	0.522586	0.684546	0.107185	Has domain(s) with predicted flap-structured DNA binding activity and role in double-strand break repair via single-strand annealing, removal of nonhomologous ends
C1_06130C_A	HAC1	0.141339	0.522711	0.262265	0.210069	0.175426	0.812994	0.0909852	0.519757	0.136466	0.391779	bZIP transcription factor, role in unfolded protein response and control of morphology, transcript undergoes atypical splicing at C terminus under ER stress, induced during mating and by caspofungin, mRNA binds She3, Spider biofilm induced
C1_06140C_A	orf19.2431	-1.82631	4.82923e-06	-4.25621	1.16223e-14	0.795151	0.380081	-5.04864	2.85793e-22	-2.41064	0.00269487	Dubious open reading frame, only conserved in Candida dubliniensis, induced by alpha pheromone in SpiderM medium, mRNA binds She3, Spider biofilm induced, flow model biofilm repressed
C1_06150W_A	orf19.2430	0.77102	0.867867	0.0957464	0.984643	2.15563	0.842606	-2.0576	0.544028	-0.65948	0.895618	Ortholog of Candida albicans WO-1 : CAWG_00792
C1_06160W_A	orf19.2429	0.802821	0.537184	-0.0733264	0.965937	0.76023	0.858928	-0.824903	0.566879	-0.850855	0.565654	Protein of unknown function, induced by alpha pheromone in SpiderM medium
C1_06180W_A	TLO34	-0.477832	0.0808188	-0.432768	0.105634	0.0265302	0.985348	-0.451197	0.048783	0.0596484	0.803938	Non-telomeric member of a family of telomere-proximal genes of unknown function, predicted N-terminus is extended, relative to that of other family members, overlaps orf19.2662
C1_06190C_A	orf19.2662	NA	NA	NA	NA	NA	NA	NA	NA	NA	NA	Predicted ORF of unknown function, overlaps TLO34/orf19.2661
C1_06200W_A	orf19.2663	-0.116227	0.397465	-0.048113	0.781121	-0.0523434	0.923506	0.00907894	0.956596	0.0835029	0.56014	Ortholog of Pichia stipitis Pignal : PICST_29216 and Candida albicans WO-1 : CAWG_00788
C1_06210W_A	BUD16	0.0510428	0.825212	-0.144229	0.661747	0.457632	0.4838	-0.594834	0.070212	-0.175377	0.645786	Putative pyridoxal kinase, a key enzyme in pyridoxal 5'-phosphate synthesis, the active form of vitamin B6, involved in bud-site selection and genome integrity in S. cerevisiae, induced by alpha pheromone in SpiderM medium
C1_06220C_A	orf19.1827	-0.0525941	0.968201	-0.517399	0.673094	0.63472	0.858053	-1.15234	0.321697	-0.451069	0.754907	Protein of unknown function, flow model biofilm induced, induced by alpha pheromone in SpiderM medium
C1_06230C_A	MDM34	0.426344	0.00231943	1.05461	1.99172e-12	0.0194222	0.97917	1.03955	2.56627e-12	0.643602	4.10895e-06	Putative zinc finger transcription factor, macrophage-downregulated, flow model biofilm induced, flow model and Spider biofilm induced
C1_06240W_A	chi-1b	#N/A	#N/A	#N/A	#N/A	#N/A	#N/A	#N/A	#N/A	#N/A	#N/A	#N/A
C1_06250W_A	orf19.1825	0.642726	3.01118e-05	0.318443	0.208755	-0.0885386	0.888756	0.412352	0.113168	-0.309167	0.239985	Protein of unknown function, mutants are viable, filament induced, regulated by Nrg1, Rfg1, Tup1
C1_06260W_A	PGA50	3.28426	0.000781419	2.31194	0.055293	0.508112	0.947303	1.78472	0.190517	-0.948428	0.316046	Putative GPI-anchored protein, adhesin-like protein
C1_06270W_A	orf19.1823	0.171231	0.223476	0.691541	6.67946e-06	0.217954	0.735898	0.478341	0.00525226	0.536519	1.57683e-05	Predicted membrane protein, transcript repressed by ciclopirox olamine
C1_06280C_A	UME6	-1.92922	1.77326e-29	1.36648	3.70507e-14	1.13732	7.34324e-06	0.234841	0.318779	3.31286	7.19721e-82	Zn(II)2Cys6 transcription factor, has a long 5'-UTR that regulates translational efficiency and controls transition to filamentous growth, stability controlled by Grr1p, Ubr1p, Ptc2p in response to CO2 and O2 levels
C1_06290C_A	orf19.1821	-2.12241	0.687118	0.563251	0.856686	-1.043	0.949865	1.5836	0.68642	2.66432	0.591159	Protein of unknown function, repressed by alpha pheromone in SpiderM medium
C1_06320W_A	orf19.177	-0.0296925	0.865928	0.0706832	0.79282	-0.530711	0.330247	0.603958	0.0376488	0.116534	0.69815	Has domain(s) with predicted phosphatidylinositol binding activity and role in cell communication
C1_06330W_A	orf19.6280	-0.338681	0.892222	-1.16123	0.65201	0.0699993	0.993218	-1.23931	0.720971	-0.812026	0.812308	Dubious open reading frame
C1_06340W_A	orf19.6277	1.05284	4.60132e-23	0.613365	0.0016827	-0.0217538	0.977339	0.639693	0.00183384	-0.422468	0.033237	Ortholog of C. dubliniensis CD36 : Cd36_05920, C. parapsilosis CDC317 : CPAR2_803860, C. auris B8441 : B9J08_000594, Pichia stipitis Pignal : PICST_30324 and Candida guilliermondii ATCC 6260 : PGUG_04439
C1_06350W_A	orf19.6276	0.674967	0.00319794	0.254183	0.325442	0.431302	0.673679	-0.170003	0.439646	-0.406185	0.000888161	Protein of unknown function, rat catheter biofilm repressed
C1_06360W_A	orf19.6275	-0.201345	0.266148	-0.142894	0.469042	-0.117631	0.851245	-0.0205371	0.913169	0.0744348	0.7118	Ortholog(s) have protein serine/threonine kinase activity, ribosomal protein S6 kinase activity, role in TORC1 signaling, peptidyl-serine phosphorylation, protein autophosphorylation and cytoplasm localization
C1_06370C_A	PBR1	4.87601	5.50612e-22	3.60136	2.96675e-08	0.538018	0.877864	3.0686	1.02226e-06	-1.26505	0.00183475	Protein of unknown function, required for cohesion, adhesion, and RPMI biofilm formation, induced by alpha pheromone in white cells, fluconazole-induced, Spider biofilm induced
C1_06380C_A	orf19.6273	-0.197128	0.163895	-0.491792	0.00121968	-0.218204	0.743314	-0.266976	0.175557	-0.280077	0.0537437	Ortholog of C. dubliniensis CD36 : Cd36_05960, C. parapsilosis CDC317 : CPAR2_301790, C. auris B8441 : B9J08_000597 and Candida tenuis NRRL Y-1498 : CANTEDRAFT_112420
C1_06390W_A	orf19.6272	-0.0465582	0.782664	0.119837	0.657095	-0.335582	0.364721	0.459445	0.0808182	0.180609	0.529323	Putative ubiquitin C-terminal hydrolase, regulated by Gcn2p and Gcn4p
C1_06400C_A	orf19.6271	0.445094	2.72422e-06	0.21855	0.0865341	-0.0348847	0.935636	0.258418	0.0290029	-0.211499	0.0312739	Ortholog(s) have role in mRNA splicing, via spliceosome and transcriptionally active chromatin localization
C1_06410W_A	orf19.6269	0.0856692	0.622281	-0.00523405	0.978455	0.0466301	0.949865	-0.0480644	0.819094	-0.0750568	0.709401	Ortholog of C. dubliniensis CD36 : Cd36_05990, C. auris B8441 : B9J08_000600, Candida tenuis NRRL Y-1498 : CANTEDRAFT_91852 and Debaryomyces hansenii CBS767 : DEHA2G15356g
C1_06420C_A	orf19.6268	0.234993	0.0808188	0.443468	0.0060612	0.0521171	0.924764	0.396198	0.0073394	0.224733	0.114688	Putative cohesin complex subunit, expression downregulated in an ssr1 null mutant
C1_06430C_A	orf19.6267	5.26311	1.08045e-06	6.10985	4.11788e-10	2.48312	0.77308	3.67311	6.05426e-06	0.866756	0.0408865	Ortholog of C. dubliniensis CD36 : Cd36_06020, C. parapsilosis CDC317 : CPAR2_803380, C. auris B8441 : B9J08_000606, Candida tenuis NRRL Y-1498 : CANTEDRAFT_91858 and Pichia stipitis Pignal : PICST_30337
C1_06440C_A	orf19.6266	-0.199054	0.251632	-0.292982	0.199375	0.0757418	0.910188	-0.363918	0.0926042	-0.0762111	0.764186	Protein of unknown function, Spider biofilm induced
C1_06450C_A	RPS14B	-0.89877	3.24585e-06	-1.16946	4.84414e-08	-0.199544	0.834174	-0.963666	4.42341e-06	-0.256694	0.0636565	(orf19.6265.1) Putative ribosomal protein, repressed upon phagocytosis by murine macrophage, transcript positively regulated by Tbf1, Spider biofilm repressed
C1_06460C_A	RPS22A	-1.11969	2.02876e-06	-1.35798	2.28074e-07	-0.183891	0.877525	-1.16689	2.10153e-05	-0.224755	0.305421	Predicted ribosomal protein, repressed upon phagocytosis by murine macrophage, Spider biofilm repressed
C1_06470W_A	orf19.6264.4	-1.00013	3.44317e-06	-1.07903	4.09021e-05	-0.167353	0.883409	-0.904598	0.00164911	-0.0657307	0.808306	(orf19.6264.4) Ortholog of S. cerevisiae Rpl39, a component of the 60S ribosomal subunit, Hap43-induced, Spider biofilm repressed
C1_06480C_A	orf19.6264.3	0.111253	0.66347	-0.403032	0.122581	0.772844	0.271225	-1.17348	5.10573e-05	-0.497489	0.0333302	(orf19.6264.3) Ortholog(s) have role in endoplasmic reticulum to Golgi vesicle-mediated transport and COPII-coated ER to Golgi transport vesicle, Golgi apparatus, endoplasmic reticulum localization
C1_06500W_A	orf19.6264	0.0263276	0.865199	-0.329328	0.0160069	0.175171	0.723436	-0.500534	0.000666523	-0.340171	0.00485308	Ortholog of C. dubliniensis CD36 : Cd36_06080, C. parapsilosis CDC317 : CPAR2_803360, C. auris B8441 : B9J08_000608 and Candida tenuis NRRL Y-1498 : CANTEDRAFT_112428
C1_06510C_A	orf19.6263	-0.43023	0.00117561	-0.65136	0.000134093	-0.115098	0.786793	-0.531787	0.00212409	-0.206831	0.282023	Predicted MFS membrane transporter, member of the monocarboxylate porter (MCP) family, Spider biofilm induced
C1_06520C_A	BPH1	0.313417	0.00815433	0.534071	0.000124509	0.180932	0.749151	0.358136	0.0172957	0.236074	0.0233909	Ortholog of S. cerevisiae Bph1, a putative ortholog of human Chediak-Higashi syndrome protein and murine beige gene implicated in disease syndromes involving defective lysosomal trafficking, mutant is viable
C1_06530C_A	orf19.6260	-0.226558	0.0208734	-0.279134	0.026028	-0.132098	0.770345	-0.141489	0.321913	-0.0370482	0.7765	Ubiquitin-specific protease, cleaves ubiquitin from ubiquitinated proteins, Spider biofilm induced
C1_06540C_A	orf19.6259	-0.250754	0.287106	-0.723233	0.000649523	-0.0125363	0.987795	-0.705907	9.70993e-05	-0.457367	0.0125596	Exosome non-catalytic core component, involved in 3'-5' RNA processing and degradation in the nucleus and cytoplasm, Spider biofilm induced
C1_06550W_A	GLT1	-0.689668	8.61491e-05	1.15008	1.10584e-09	0.0168058	0.988304	1.13578	5.60454e-05	1.85499	3.8049e-72	Putative glutamate synthase, regulated by Sef1, Sfu1, and Hap43, rat catheter biofilm repressed
C1_06560W_A	orf19.6255	0.188625	0.166261	-0.391716	0.00882047	0.00575949	0.990278	-0.392491	0.00625016	-0.56449	6.74023e-06	Putative protein of unknown function, Hap43p-repressed gene
C1_06570W_A	ANT1	1.02026	8.73592e-14	0.534625	0.00348014	-0.131072	0.853738	0.669861	0.00102772	-0.471452	0.00167089	Peroxisomal adenine nucleotide transporter, role in beta-oxidation of medium-chain fatty acid and peroxisome proliferation, rat catheter biofilm induced
C1_06580W_A	RPS23A	-0.823705	3.64777e-06	-1.07755	6.79988e-08	-0.185833	0.836725	-0.885339	1.27207e-05	-0.239702	0.0622969	Putative ribosomal protein, repressed upon phagocytosis by murine macrophage, Spider biofilm repressed
C1_06590C_A	orf19.6252	-0.301983	0.00872319	-0.392934	0.00237647	-0.121145	0.772005	-0.266547	0.0382534	-0.0756959	0.59372	Ortholog(s) have RNA polymerase II complex binding, RNA polymerase II transcription factor binding activity
C1_06600W_A	orf19.6250	-0.190852	0.102546	-0.393108	0.00415309	-0.181004	0.711399	-0.206897	0.139909	-0.187461	0.0641376	Ortholog(s) have eukaryotic initiation factor 4G binding, mRNA binding activity, role in P-body assembly, negative regulation of translational initiation, stress granule assembly and P-body, cytoplasmic stress granule localization
C1_06610C_A	HAK1	-1.34422	0.0689854	-0.712841	0.327112	1.09802	0.534784	-1.80406	0.003757	0.648432	0.506933	Putative potassium transporter, similar to Schwanniomyces occidentalis Hak1p, amphotericin B induced, induced upon phagocytosis by macrophage, Hap43-repressed, rat catheter biofilm repressed
C1_06620C_A	orf19.6248	-1.29968	0.495784	1.07267	0.27441	0.656925	0.853679	0.420388	0.677323	2.41189	0.122949	Ortholog of C. dubliniensis CD36 : Cd36_06210, Candida tropicalis NEW ASSEMBLY : CTRG1_04227, Candida tropicalis MYA-3404 : CTRG_04227 and Candida albicans WO-1 : CAWG_00750
C1_06630W_A	orf19.6247	0.32002	0.00655981	0.449176	0.0427713	0.11676	0.815069	0.337921	0.149141	0.14631	0.568552	Ortholog(s) have chromatin binding activity
C1_06640C_A	orf19.6247.1	-0.024395	0.925916	0.0285974	0.906579	0.427415	0.669304	-0.39265	0.086506	0.0682438	0.709663	(orf19.6247.1) Ortholog(s) have protein transmembrane transporter activity and role in mitochondrial outer membrane translocase complex assembly, protein targeting to mitochondrion
C1_06650W_A	orf19.6246	-0.0268575	0.880799	-0.0232391	0.918846	-0.00492378	0.993015	-0.0138375	0.948549	0.0168544	0.940734	Ortholog(s) have peptide alpha-N-acetyltransferase activity and role in N-terminal peptidyl-methionine acetylation, mitochondrion inheritance, regulation of actin cytoskeleton organization, ubiquitin-dependent ERAD pathway
C1_06660W_A	orf19.6245	0.385778	0.0143592	-0.0180994	0.939392	0.106909	0.854114	-0.120082	0.574562	-0.389678	0.0405579	Protein of unknown function, regulated by osmotic stress via Hog1 and oxidative stress (Hog1- and Cap1-independent), induced by alpha pheromone in SpiderM medium, Spider biofilm induced
C1_06670W_A	orf19.6244	0.503006	3.09492e-06	0.218119	0.144898	0.125853	0.777526	0.0968833	0.515414	-0.269292	0.0147532	Ortholog of C. dubliniensis CD36 : Cd36_06250, C. parapsilosis CDC317 : CPAR2_206820, C. auris B8441 : B9J08_003766 and Candida tenuis NRRL Y-1498 : CANTEDRAFT_125137
C1_06680W_A	VPS34	0.00432352	0.979147	0.136164	0.475639	0.115452	0.858928	0.0251522	0.907095	0.148876	0.353469	Autophosphorylated class III phosphatidylinositol 3-kinase, required for normal vesicle transport, hyphal growth, fibroblast adherence, virulence in mouse systemic infection, growth-regulated, caspofungin and hydrogen peroxide sensitivity
C1_06690W_A	CYK3	-0.133987	0.504137	-0.23144	0.284189	-0.0180525	0.985348	-0.210093	0.333268	-0.0812141	0.666004	Essential protein involved in cytokinesis, contains an SH3 domain
C1_06700W_A	orf19.6240	-0.0422678	0.731386	-0.535215	2.74914e-05	0.059275	0.890462	-0.590282	1.67842e-05	-0.477979	1.52976e-06	SH3-domain protein, role in barrier septum assembly involved in cell cycle cytokinesis, activates the Chs2 chitin synthase activity during cytokinesis, Spider biofilm repressed
C1_06710W_A	orf19.6239	-0.0593319	0.679895	-0.00969082	0.959181	0.0473484	0.944343	-0.0514093	0.794223	0.0645813	0.710318	Putative serine/threonine protein kinase, involved in control of filamentous growth, possibly an essential gene, disruptants not obtained by UAU1 method
C1_06720C_A	orf19.6238	0.0465049	0.823198	-0.300002	0.120358	0.0218011	0.984359	-0.316803	0.0313249	-0.331506	0.00691472	Has domain(s) with predicted oxidoreductase activity
C1_06730W_A	RAC1	-0.658272	2.33352e-12	0.11437	0.398427	0.0233401	0.973331	0.0961134	0.46303	0.787927	3.48591e-22	G-protein of RAC subfamily, required for embedded filamentous growth, not for serum-induced hyphal growth, dynamic localization at plasma membrane and nucleus, similar to, but not interchangeable with, Cdc42p, lacks S. cerevisiae homolog
C1_06740C_A	NOP6	-0.329388	0.116835	-0.447812	0.0515836	-0.343506	0.706944	-0.0992315	0.701759	-0.104385	0.629855	Putative ortholog of S. cerevisiae Nop6, role in ribosomal small subunit biogenesis, Spider biofilm induced
C1_06750W_A	orf19.6235	0.156078	0.36791	0.0621458	0.78008	-0.239149	0.711023	0.306159	0.125968	-0.0809803	0.686451	Protein of unknown function, Spider biofilm induced
C1_06760C_A	orf19.6234	-0.504157	0.00581822	-0.622614	0.000958257	-0.322379	0.711023	-0.294892	0.146073	-0.103223	0.464409	Putative U2 snRNP component, mutation confers hypersensitivity to 5-fluorocytosine (5-FC), 5-fluorouracil (5-FU), and tubercidin (7-deazaadenosine), Hap43-induced, Spider biofilm induced
C1_06770W_A	orf19.6233	-0.314234	0.00160791	-0.431436	0.00186695	-0.172415	0.726307	-0.253694	0.106205	-0.102476	0.432825	Has domain(s) with predicted oxidoreductase activity and role in metabolic process
C1_06780W_A	NPR1	0.257308	0.0446554	0.210881	0.168679	-0.0919834	0.871291	0.306639	0.047751	-0.0311441	0.813093	Predicted serine/threonine protein kinase, involved in regulation of ammonium transport, induced in core stress response, Hap43p-repressed gene
C1_06790C_A	MRPL19	-0.798361	2.11283e-05	-0.877032	6.02948e-06	-0.340114	0.702837	-0.530749	0.00935938	-0.0641217	0.728951	Putative ribosomal protein, induced upon adherence to polystyrene, Spider biofilm repressed
C1_06800W_A	orf19.6230	-0.0952701	0.766338	-0.250478	0.429519	0.27918	0.781048	-0.525541	0.0251994	-0.138208	0.645434	Ortholog(s) have GDP binding, RNA NAD-cap (NAD-forming) hydrolase activity, RNA pyrophosphohydrolase activity, enzyme regulator activity, phosphodiesterase decapping endonuclease activity
C1_06810W_A	CAT1	0.489263	0.017134	2.42286	6.20056e-38	0.0870746	0.956821	2.33526	1.55468e-19	1.94858	1.02791e-79	Catalase, resistance to oxidative stress, neutrophils, peroxide, role in virulence, regulated by iron, ciclopirox, fluconazole, carbon source, pH, Rim101, Ssn6, Hog1, Hap43, Sfu1, Sef1, farnesol, core stress response, Spider biofilm induced
C1_06820W_A	orf19.6227	-0.328067	0.048245	-0.501806	0.0117223	-0.287064	0.670963	-0.209999	0.288918	-0.1578	0.403663	Ortholog of C. dubliniensis CD36 : Cd36_06390, C. parapsilosis CDC317 : CPAR2_209040, C. auris B8441 : B9J08_003388 and Candida tenuis NRRL Y-1498 : CANTEDRAFT_114052
C1_06840C_A	orf19.6225.1	-0.372156	0.0775365	-0.42651	0.0981486	-0.0121722	0.988304	-0.409208	0.107757	-0.0406452	0.893873	(orf19.6225.1) Ortholog(s) have role in mitochondrial cytochrome c oxidase assembly and extrinsic component of matrix side of mitochondrial inner membrane, mitochondrial matrix localization
C1_06850W_A	PCL7	0.175408	0.339249	0.113338	0.552313	0.0414374	0.968982	0.0761303	0.6144	-0.0465166	0.76082	Putative cyclin-like protein, possible Pho85 cyclin, hyphal repressed, induced by Mnl1 under weak acid stress
C1_06860W_A	orf19.6224	2.98788	0.00461086	3.08246	0.00555433	0.381433	0.975151	2.60177	0.0278206	0.120883	0.901379	RTA domain protein, predicted role in response to stress, Spider biofilm induced
C1_06870C_A	orf19.6222.1	0.552718	0.549196	2.46296	6.03379e-06	0.357284	0.897366	2.11408	6.80029e-05	1.93053	0.000619298	(orf19.6222.1) Ortholog of C. parapsilosis CDC317 : CPAR2_208910, Candida tenuis NRRL Y-1498 : CANTEDRAFT_114047, Debaryomyces hansenii CBS767 : DEHA2D14388g and Pichia stipitis Pignal : PICST_37629
C1_06880C_A	SPO22	-0.0903093	0.874633	0.191916	0.693721	0.666431	0.704675	-0.470612	0.368737	0.297908	0.581189	Ortholog(s) have role in positive regulation of protein sumoylation, regulation of synaptonemal complex assembly and condensed nuclear chromosome localization
C1_06890C_A	orf19.6220.4	-0.973354	2.13072e-06	-1.23417	3.02604e-07	-0.212267	0.842606	-1.01504	9.98146e-05	-0.247224	0.238588	(orf19.6220.4) Ribosomal 60S subunit protein, Spider biofilm repressed
C1_06900C_A	MMD1	-0.116474	0.582029	0.00318409	0.984643	-0.225755	0.654014	0.234423	0.0479368	0.135955	0.497129	(orf19.6220.3) Mitochondrial protein, possibly required for transamination of isoleucine, macrophage-downregulated protein abundance, rat catheter and Spider biofilm repressed
C1_06910C_A	orf19.6220	-0.156833	0.191858	-0.5136	0.000172458	-0.127853	0.774991	-0.380573	0.00253767	-0.34152	0.000741621	Ortholog(s) have role in positive regulation of transcription elongation from RNA polymerase II promoter and CCR4-NOT core complex localization
C1_06920C_A	orf19.6219	0.834535	1.02319e-06	0.42258	0.0290968	0.0833594	0.914046	0.345052	0.0212595	-0.396803	0.000195563	Ortholog of C. dubliniensis CD36 : Cd36_06470, C. parapsilosis CDC317 : CPAR2_208960, Candida tenuis NRRL Y-1498 : CANTEDRAFT_114040 and Pichia stipitis Pignal : PICST_51125
C1_06930W_A	PGA63	0.0428148	0.782823	-0.0288632	0.853766	0.0270678	0.971029	-0.050926	0.686228	-0.0565223	0.670373	Component COPII vesicle coat, required for vesicle formation in ER to Golgi transport, predicted GPI-anchor, flow model and Spider biofilm repressed
C1_06940C_A	ATC1	0.461565	0.00574396	0.58366	0.000610368	-0.168607	0.80914	0.756558	4.81173e-07	0.137895	0.300471	Cell wall acid trehalase, catalyzes hydrolysis of the disaccharide trehalose, similar to S. cerevisiae vacuolar acid trehalase (Ath1p), Hap43p-repressed gene
C1_06960W_A	SUI2	-0.568302	2.54528e-06	-0.563991	0.000447906	-0.252203	0.701366	-0.306433	0.0988568	0.018494	0.914142	Translation initiation factor eIF2, alpha chain, genes encoding ribosomal subunits, translation factors, and tRNA synthetases are downregulated upon phagocytosis by murine macrophage, stationary phase enriched protein
C1_06970C_A	orf19.6211	0.433517	0.000232076	0.920615	7.79484e-12	0.0644121	0.919274	0.862756	4.36175e-08	0.501727	4.88098e-06	Protein of unknown function, protein newly produced during adaptation to the serum
C1_06980C_A	orf19.6209	-0.344777	0.0272686	-0.137969	0.480665	-0.0599744	0.952494	-0.0700564	0.771736	0.220418	0.16325	Predicted membrane transporter, monocarboxylate porter (MCP) family, major facilitator superfamily (MFS), possibly essential, disruptants not obtained by UAU1 method, rat catheter and Spider biofilm induced
C1_07000W_A	MEF2	-0.616021	1.82249e-06	-0.770452	2.59896e-06	-0.225887	0.77308	-0.539238	0.0163475	-0.13866	0.436162	Putative mitochondrial translation elongation factor, caspofungin induced
C1_07010W_A	orf19.6205	-0.202346	0.29175	-0.558826	0.0152906	-0.264722	0.702837	-0.289912	0.198262	-0.341601	0.114163	Ortholog of C. dubliniensis CD36 : Cd36_06550, C. parapsilosis CDC317 : CPAR2_209030, C. auris B8441 : B9J08_005439 and Candida tenuis NRRL Y-1498 : CANTEDRAFT_111035
C1_07020C_A	PUT3	-0.31744	0.00210456	-0.354395	0.0148413	-0.0679123	0.875384	-0.280976	0.0596557	-0.0208766	0.904191	Zn(II)2Cys6 transcription factor, has similarity to S. cerevisiae Put3, a transcription factor involved in the regulation of proline utilization genes
C1_07030C_A	RBT4	-2.88398	2.47139e-41	-1.24028	3.34347e-09	0.826549	0.158198	-2.05917	5.07021e-14	1.66059	1.00851e-11	Pry family protein, required for virulence in mouse systemic/rabbit corneal infections, not filamentation, mRNA binds She3, is localized to hyphal tips, Hap43-induced, in both yeast and hyphal culture supernatants, Spider biofilm induced
C1_07040C_A	orf19.6200	2.62081	3.22433e-39	4.96035	6.97571e-149	-0.4442	0.812994	5.40061	1.91919e-23	2.35415	9.62698e-145	Pry family pathogenesis-related protein, oral infection upregulated gene, mutant has reduced capacity to damage oral epithelial cells
C1_07050C_A	orf19.6199	-0.0350261	0.788621	-0.0317124	0.836981	-0.00852406	0.986937	-0.0176613	0.914942	0.0187107	0.901379	Ortholog(s) have 5'-3' DNA helicase activity and DNA helicase A complex, nuclear replisome localization
C1_07060C_A	orf19.6198.1	-0.0176403	0.941267	0.0488672	0.818916	0.287918	0.718724	-0.233196	0.306728	0.0823209	0.728951	(orf19.6198.1) Ortholog of S. cerevisiae : YIL156W-B, C. glabrata CBS138 : CAGL0H06732g, C. dubliniensis CD36 : Cd36_06600, C. parapsilosis CDC317 : CPAR2_208850 and C. auris B8441 : B9J08_005435
C1_07070C_A	DHH1	0.0955549	0.468509	0.2707	0.074108	-0.096061	0.888756	0.37033	0.0702977	0.189603	0.149201	Putative RNA helicase
C1_07080W_A	orf19.6196	1.12936	9.34616e-07	1.00513	0.000146372	-0.0142194	0.988766	1.02276	6.08938e-06	-0.109521	0.635553	Component of the SWI/SNF and RSC chromatin remodeling complexes, suggested role in chromosome maintenance, Spider biofilm induced
C1_07090C_A	orf19.6195	0.0879348	0.42096	-0.0624039	0.729468	-0.106944	0.804292	0.0486297	0.805215	-0.134022	0.432601	Ortholog(s) have 3'-5'-exoribonuclease activity
C1_07100C_A	orf19.6194	0.119825	0.537184	0.518384	0.0268197	0.45813	0.385859	0.0653964	0.817971	0.417668	0.0701457	Ortholog of C. dubliniensis CD36 : Cd36_06640, C. parapsilosis CDC317 : CPAR2_208220, C. auris B8441 : B9J08_002282 and Candida tenuis NRRL Y-1498 : CANTEDRAFT_136902
C1_07110W_A	TAF145	-0.132703	0.231018	0.179158	0.223193	-0.071688	0.868024	0.255284	0.0772436	0.32793	0.00462028	Protein similar to S. cerevisiae Taf145p, a component of RNA polymerase II transcription factor TFIID, flucytosine repressed, likely to be essential for growth, based on an insertional mutagenesis strategy
C1_07120W_A	GAP4	0.986741	1.50547e-07	1.59581	1.16026e-20	-0.159423	0.821112	1.75938	4.56507e-27	0.625237	0.000206637	High-affinity S-adenosylmethionine permease, required for SAM-induced morphogenesis, hyphal induced, regulated by Hap43, Gcn2 and Gcn4, colony morphology-related gene regulation by Ssnp
C1_07130C_A	orf19.4455	-0.344522	0.00182791	0.130165	0.390778	-0.169147	0.761991	0.3046	0.0669012	0.490457	2.61295e-05	Protein of unknown function, Spider biofilm induced
C1_07140C_A	RIA1	-0.380271	5.19303e-05	-0.401491	0.000597489	-0.133656	0.753797	-0.263141	0.038721	-0.00595317	0.964118	Putative translation elongation factor, genes encoding ribosomal subunits, translation factors, and tRNA synthetases are downregulated upon phagocytosis by murine macrophage
C1_07150W_A	orf19.4450.2	-0.207847	0.437226	-0.543098	0.0485637	-0.120717	0.912528	-0.415884	0.177294	-0.321413	0.242069	(orf19.4450.2) Ortholog of C. dubliniensis CD36 : Cd36_06690, C. auris B8441 : B9J08_002288, Debaryomyces hansenii CBS767 : DEHA2F26620g and Pichia stipitis Pignal : PICST_62738
C1_07160C_A	orf19.4450.1	2.53723	1.07623e-17	4.06415	1.8333e-05	0.257834	0.925155	3.82208	0.000930175	1.56009	0.124472	(orf19.4450.1) Protein conserved among the CTG-clade, 2 adjacent upstream SRE-1 elements, highly up-regulated in cecum-grown cells in a Cph2-dependent manner, Hap43-repressed, rat catheter, Spider and flow model biofilm induced
C1_07170C_A	ZCF23	-0.245658	0.0995695	-0.534563	0.00236568	0.00958014	0.987636	-0.538358	0.00155035	-0.273316	0.0707009	Predicted Zn(II)2Cys6 transcription factor, ortholog of S. cerevisiae Gsm1, flow model biofilm induced
C1_07180W_A	CCS1	0.84023	8.24259e-17	0.988379	2.86613e-08	-0.0236493	0.975151	1.01595	8.58808e-08	0.161924	0.432271	Copper chaperone involved in activation and protection of superoxide dismutase Sod1p
C1_07190W_A	SOG2	-0.422098	3.94742e-05	-0.0982704	0.480869	-0.105488	0.804292	0.0126348	0.932541	0.339399	0.00109244	Leucine-rich-repeat domain protein of RAM cell wall integrity signaling network, role in cell separation, azole sensitivity, required for hyphal growth, lacks orthologs in higher eukaryotes
C1_07200W_A	YMC1	-1.67067	3.06208e-31	-1.87884	6.77419e-26	-0.355551	0.701366	-1.51674	4.36959e-11	-0.194207	0.242492	Putative inner mitochondrial membrane transporter, flucytosine induced, Spider biofilm repressed
C1_07210C_A	orf19.4446	-0.231435	0.0492131	-0.0663674	0.680748	-0.0924516	0.842606	0.0308417	0.849732	0.179442	0.121246	Protein similar to ammomium permeases that is probably inactive, as a mep2 mep3 double homozygous null mutation abolishes cellular ammomium permease activity, fungal-specific (no human or murine homolog)
C1_07220W_A	orf19.4445	1.93942	0.000159903	2.27515	1.01701e-11	0.596094	0.719703	1.68069	2.66909e-08	0.350293	0.0777128	Protein of unknown function, Plc1p-regulated, expression induced early upon infection of reconstituted human epithelium (RHE), while expression of the C. dubliniensis ortholog is not, mutant is viable, Spider biofilm induced
C1_07230W_A	PHO15	0.147698	0.34268	0.173401	0.516886	-0.0639815	0.912335	0.242167	0.347825	0.0392409	0.898174	HAD-family 2-phosphoglycolate phosphatase, likely involved in a metabolic repair system, not in protein dephosphorylation, involved in regulation of white-opaque switch, hyphal repressed, induced in core stress response
C1_07240W_A	YPD1	-0.163022	0.34546	-0.34567	0.0683319	-0.132857	0.841674	-0.206916	0.235702	-0.168709	0.22943	Phosphohistidine intermediate protein in a phosphorelay signal transduction pathway, residue His69 is the phosphoacceptor histidine, predicted to be soluble and cytosolic, functional homolog of S. cerevisiae Ypd1p
C1_07250C_A	ALG9	0.0101342	0.940606	0.600094	1.82486e-06	-0.0889273	0.868903	0.694825	2.67613e-06	0.605368	6.33896e-10	Putative mannosyltransferase, similar to S. cerevisiae Alg9p, has HKEXRF motif
C1_07260C_A	orf19.4441	0.144193	0.358462	0.342466	0.0333568	-0.0524111	0.927986	0.400084	0.00526974	0.213817	0.152381	Ortholog(s) have DNA replication origin binding, double-stranded DNA binding, single-stranded DNA binding activity
C1_07270W_A	SEC34	-0.0635666	0.643269	-0.225955	0.112836	0.0553645	0.898993	-0.275994	0.0376033	-0.14668	0.279267	Ortholog(s) have cargo adaptor activity
C1_07280C_A	orf19.4439.1	-0.52484	0.00898169	-0.527655	0.0702443	-0.287331	0.753723	-0.232927	0.517676	0.0108579	0.979564	(orf19.4439.1) Ortholog(s) have role in nucleotide-excision repair, phosphorylation of RNA polymerase II C-terminal domain, transcription by RNA polymerase II, transcription initiation from RNA polymerase II promoter
C1_07290W_A	orf19.4439	-0.366705	0.147654	-0.249947	0.341934	-0.241119	0.79956	-0.00259861	0.992631	0.131147	0.636371	Ortholog of Candida albicans WO-1 : CAWG_00687
C1_07300W_A	CEN1	#N/A	#N/A	#N/A	#N/A	#N/A	#N/A	#N/A	#N/A	#N/A	#N/A	#N/A
C1_07330W_A	RME1	6.25323	2.44708e-234	5.36942	4.81886e-85	0.322574	0.854114	5.04982	1.03235e-60	-0.868382	4.0223e-05	Zinc finger protein, controls asexual sporulation, white-specific transcript, upregulation correlates with clinical development of fluconazole resistance, Upc2-regulated in hypoxia, flow model biofilm induced, Spider biofil
C1_07340W_A	orf19.4437	-0.32532	0.00222542	-0.49493	0.000472217	-0.134173	0.777526	-0.355281	0.0168224	-0.153572	0.273193	Ortholog(s) have ATPase activity, DNA binding, nucleosome binding, rDNA binding activity
C1_07350C_A	GPX3	0.129107	0.673529	-0.418921	0.149715	0.206485	0.834174	-0.620001	0.00184536	-0.532829	0.00473321	Putative glutathione peroxidase involved in Cap1p-dependent oxidative stress response, required for Cap1p oxidation in response to H2O2, planktonic growth-induced
C1_07360W_A	orf19.4435	-0.232378	0.0303251	0.00458162	0.98371	-0.00656748	0.988766	0.016805	0.94506	0.253464	0.237421	Ortholog(s) have beta-tubulin binding, kinetochore binding, microtubule binding activity and role in attachment of spindle microtubules to kinetochore, mitotic spindle assembly
C1_07370C_A	CPH1	-0.0921143	0.537225	0.304139	0.066383	0.0640517	0.889383	0.245425	0.138696	0.412541	0.00675317	Transcription factor, for mating, filamentation on solid media, pheromone-stimulated biofilms, in pathway with Ess1, Czf1, required with Efg1 for host cytokine response, regulates galactose metabolism genes, rat cathether biofilm repressed
C1_07380C_A	KSP1	0.62818	1.19001e-06	1.13063	1.0862e-13	0.212828	0.79956	0.923694	8.0523e-06	0.518053	6.34584e-06	Putative serine/threonine protein kinase, mRNA binds She3 and is localized to hyphal tips, mutation confers hypersensitivity to amphotericin B
C1_07390W_A	orf19.4430	0.384399	0.0091804	0.235378	0.177245	0.0227634	0.98223	0.216147	0.14828	-0.133642	0.183359	Ortholog(s) have ubiquitin binding activity and role in proteasome-mediated ubiquitin-dependent protein catabolic process
C1_07400C_A	orf19.4428	0.0638083	0.77127	-0.704233	4.2669e-08	0.106653	0.825008	-0.807291	5.70936e-09	-0.753568	1.66764e-05	Ortholog of C. dubliniensis CD36 : Cd36_06910, C. parapsilosis CDC317 : CPAR2_208560, C. auris B8441 : B9J08_001617 and Candida tenuis NRRL Y-1498 : CANTEDRAFT_95854
C1_07410C_A	SKP1	0.192821	0.10623	0.502405	0.00110686	0.122432	0.75526	0.38503	0.0146768	0.324314	0.0336807	Putative subunit D of kinetochore protein complex CBF3, regulated by Gcn4p, repressed in response to amino acid starvation (3-aminotriazole treatment)
C1_07420C_A	PEX3	-0.170047	0.197456	-0.597678	0.000124766	-0.0632683	0.913964	-0.530536	0.00250204	-0.413417	0.00179749	Putative peroxisomal protein involved in targeting proteins into peroxisomes, possibly an essential gene, disruptants not obtained by UAU1 method
C1_07430W_A	PHO100	4.12701	4.50951e-34	4.09701	3.16385e-30	0.635785	0.78386	3.44756	7.73283e-27	-0.0124196	0.964502	Putative inducible acid phosphatase, DTT-extractable and observed in culture supernatant in low-phosphate conditions, slight effect on murine virulence, virulence-group-correlated expression, N-glycosylated, F-12/CO2 early biofilm induced
C1_07440W_A	orf19.4423	0.0948464	0.466015	0.784162	4.1062e-09	-0.00157902	0.997175	0.790538	3.33732e-09	0.704971	1.4856e-18	Putative glucosyltransferase, localized to the mitochondrial membrane
C1_07460C_A	GPI8	-0.0664541	0.607454	0.138552	0.346498	0.0806982	0.857042	0.0630752	0.657378	0.220482	0.027994	Metal-dependent endopeptidase, a subunit of the GPI transamidase complex that adds GPI anchors to proteins, likely to be essential for growth, based on an insertional mutagenesis strategy
C1_07470C_A	orf19.2798	-0.515043	0.000182884	-0.69531	4.09749e-05	-0.153988	0.786793	-0.536518	0.00396875	-0.165244	0.404725	Putative helicase, fungal-specific (no human or murine homolog)
C1_07480C_A	orf19.2797	0.538569	0.0922091	0.44775	0.256996	-0.059094	0.978434	0.508854	0.271781	-0.07827	0.874498	Has domain(s) with predicted ATP binding, DNA binding, helicase activity, hydrolase activity, nucleic acid binding activity
C1_07490C_A	orf19.2796	0.226044	0.0680153	0.288079	0.187887	-0.00546191	0.991051	0.299289	0.197345	0.0779629	0.768848	Ortholog(s) have DNA-directed DNA polymerase activity, role in DNA replication initiation, telomere capping and alpha DNA polymerase:primase complex, nuclear envelope, nucleus localization
C1_07500C_A	LHP1	-0.169323	0.40952	-0.610763	0.0017384	0.237768	0.749322	-0.844568	4.91765e-10	-0.425895	0.000636903	Ortholog(s) have RNA binding, RNA strand annealing activity, tRNA binding activity, role in tRNA 3'-trailer cleavage, tRNA 3'-trailer cleavage, endonucleolytic, tRNA folding, tRNA processing and nucleolus, nucleoplasm, nucleus localization
C1_07510W_A	orf19.2794	0.178512	0.383134	-0.08118	0.726931	0.329654	0.655196	-0.406939	0.00959904	-0.243183	0.0767248	Putative non-specific single-domain racemase, regulated by Gcn4p, repressed in response to amino acid starvation (3-AT treatment), alkaline upregulated, macrophage-induced protein
C1_07520C_A	IST2	-0.145936	0.295968	0.460949	0.00101582	0.286953	0.479027	0.178616	0.24518	0.622031	4.69479e-08	Ortholog(s) have lipid binding activity and role in endoplasmic reticulum membrane organization, protein localization to plasma membrane, regulation of phosphatidylinositol dephosphorylation
C1_07530W_A	orf19.2800	0.241198	0.71927	0.840202	0.159038	-0.118757	0.975151	0.9576	0.11823	0.613219	0.290295	Ortholog of Candida albicans WO-1 : CAWG_00667
C1_07540C_A	BBC1	0.67516	0.000119169	0.932081	3.94761e-07	0.0669635	0.943723	0.868989	2.02349e-08	0.272351	0.0139634	Putative SH3-domain-containing protein
C1_07550W_A	SWD2	-0.286476	0.0308321	-0.469176	0.00171544	-0.149535	0.759558	-0.314256	0.0350355	-0.167465	0.286978	Ortholog(s) have histone methyltransferase activity (H3-K4 specific) activity and role in histone H3-K4 methylation, histone H3-K79 methylation, mRNA 3'-end processing, sno(s)RNA 3'-end processing, telomere maintenance
C1_07560W_A	orf19.2789	0.267278	0.094726	0.370158	0.0330523	0.0752143	0.910188	0.298908	0.135531	0.118546	0.534435	Ortholog of C. dubliniensis CD36 : Cd36_07040, C. parapsilosis CDC317 : CPAR2_208700, C. auris B8441 : B9J08_003149 and Candida tenuis NRRL Y-1498 : CANTEDRAFT_108836
C1_07570C_A	orf19.2788	-0.0107922	0.963512	0.116773	0.592546	0.107516	0.878747	0.0138601	0.941777	0.144325	0.360592	Has domain(s) with predicted RNA binding, pseudouridine synthase activity and role in pseudouridine synthesis
C1_07580C_A	PRY1	0.161994	0.816021	0.235142	0.722538	0.161412	0.952764	0.0780677	0.905291	0.0872176	0.904202	Pry family pathogenesis-related protein, extracellular, opaque specific transcript, repressed by alpha pheromone in SpiderM medium, possibly essential, disruptants not obtained by UAU1 method, Spider biofilm induced
C1_07590C_A	orf19.2786	0.279124	0.026014	0.207781	0.170537	0.198721	0.718724	0.0138553	0.935007	-0.0558666	0.650166	Ortholog(s) have AP-2 adaptor complex, cellular bud neck localization
C1_07600W_A	ATP7	0.494007	0.000359669	-0.063828	0.703551	0.671459	0.0959233	-0.729901	0.000263031	-0.542063	1.18285e-06	Putative subunit of the F1F0-ATPase complex, colony morphology-related gene regulation by Ssn6, farnesol, macrophage-downregulated protein abundance, protein present in exponential and stationary yeast growth phases, Hap43-induced
C1_07610C_A	orf19.2784	0.198044	0.403582	-0.0855056	0.767921	0.132073	0.872424	-0.21334	0.44166	-0.268626	0.291111	Ortholog of C. dubliniensis CD36 : Cd36_07090, C. auris B8441 : B9J08_003145, Candida tenuis NRRL Y-1498 : cten_CGOB_00237 and Debaryomyces hansenii CBS767 : DEHA2F25542g
C1_07620C_A	PIR32	-0.511505	0.271983	-0.929267	0.0607159	-0.309349	0.852186	-0.61635	0.238521	-0.40146	0.468012	Cell wall protein, putative structural component of the cell wall, mutation leads to increased chitin content, increased virulence and resistance to stresses, macrophage-induced gene
C1_07630W_A	orf19.2782	-0.492614	0.00943514	-0.358284	0.0778717	-0.0480227	0.971293	-0.306694	0.097412	0.149425	0.392604	Ortholog(s) have 2 iron, 2 sulfur cluster binding, disulfide oxidoreductase activity, glutathione disulfide oxidoreductase activity
C1_07640C_A	orf19.2781	-0.722857	0.101181	-0.6331	0.211669	0.138613	0.932679	-0.763514	0.124552	0.109311	0.878721	Protein with predicted serine/threonine kinase and tyrosine kinase domains, possibly an essential gene, disruptants not obtained by UAU1 method, Spider biofilm induced
C1_07650W_A	orf19.2779	-0.195074	0.333472	0.998667	9.28868e-08	-0.649988	0.193219	1.65402	1.56003e-14	1.20867	4.831e-16	Protein of unknown function, Hap43-repressed gene
C1_07660W_A	orf19.2778	-0.247253	0.526604	-0.146916	0.768997	0.215768	0.8795	-0.359983	0.517547	0.114591	0.855875	Protein of unknown function, transcript is upregulated in clinical isolates from HIV+ patients with oral candidiasis
C1_07670W_A	ZCF4	0.7012	0.0630671	-0.492734	0.272603	0.0439707	0.985431	-0.529251	0.326108	-1.17998	5.93486e-06	Putative Zn(II)2Cys6 transcription factor
C1_07680W_A	HAP2	-0.122321	0.52976	-0.710775	0.000126958	-0.284731	0.731348	-0.422273	0.0371868	-0.57288	2.00634e-07	CCAAT-binding transcription factor, regulates low-iron induction of FRP1, in these conditions CBF comprises Hap43 and probably Hap2 and Hap3, possibly essential, disruptants not obtained by UAU1 method, Cap1-dependent induction in low iron
C1_07690C_A	orf19.1229	-0.0679951	0.646487	-0.271078	0.0558299	0.17073	0.700731	-0.437286	0.000672116	-0.18774	0.153574	Ortholog(s) have nuclear export signal receptor activity, role in protein export from nucleus, snRNA import into nucleus and nuclear envelope, nuclear periphery, nucleus localization
C1_07700C_A	VRG4	-0.0537312	0.811805	-0.253404	0.214975	0.296699	0.694348	-0.546258	0.000166082	-0.184749	0.149686	GDP-mannose transporter, essential, required for glycosylation, hyphal growth, functional homolog of S. cerevisiae Vrg4p, which imports GDP-mannose from cytoplasm to Golgi for protein and lipid mannosylation, no mammalian homolog
C1_07710C_A	ADE4	-0.846194	1.4441e-09	-1.26277	8.60329e-17	-0.114415	0.85561	-1.14382	2.92195e-15	-0.40138	0.000410437	Putative phosphoribosylpyrophosphate amidotransferase, flucytosine induced
C1_07770W_A	FGR6-3	0.85664	1.86999e-08	1.03478	1.08585e-05	0.327329	0.558253	0.71396	0.00416644	0.195199	0.488078	Protein lacking an ortholog in S. cerevisiae, member of a family encoded by FGR6-related genes in the RB2 repeat sequence, transposon mutation affects filamentous growth
C1_07780W_A	orf19.4713	0.0243271	0.871081	0.124122	0.443785	0.0572488	0.916813	0.0722103	0.663907	0.115917	0.395751	Ortholog of C. dubliniensis CD36 : Cd36_07300, C. parapsilosis CDC317 : CPAR2_208300, C. auris B8441 : B9J08_001596 and Candida tenuis NRRL Y-1498 : CANTEDRAFT_95879
C1_07790C_A	orf19.5049	-0.744033	4.5969e-06	-1.05552	5.54726e-10	-0.212717	0.78386	-0.837388	5.02903e-06	-0.296903	0.0446962	Putative U3-containing 90S preribosome processome complex subunit, Hap43-induced gene, rat catheter and Spider biofilm induced, F-12/CO2 early biofilm induced
C1_07800W_A	MTO1	-0.71596	1.36045e-06	-0.681754	0.000607229	-0.200507	0.799231	-0.47606	0.0352489	0.0511323	0.825407	Putative mitochondrial protein, rat catheter biofilm induced
C1_07810C_A	orf19.5051	0.0521957	0.802859	-0.119627	0.650015	-0.239264	0.759573	0.123121	0.666279	-0.155525	0.54895	Has domain(s) with predicted protein heterodimerization activity
C1_07820W_A	orf19.5052	0.0278648	0.872862	-0.167212	0.321278	-0.0335509	0.971559	-0.129083	0.446395	-0.179442	0.185453	Ortholog of S. cerevisiae : YFR045W, C. glabrata CBS138 : CAGL0C02013g, C. dubliniensis CD36 : Cd36_07340, C. parapsilosis CDC317 : CPAR2_208340 and C. auris B8441 : B9J08_001600
C1_07830C_A	orf19.5053	0.316013	0.243273	0.516145	0.0119832	0.246332	0.795137	0.272798	0.316674	0.215501	0.468297	Putative acetyltransferase
C1_07840W_A	orf19.5054	0.21442	0.115191	0.13241	0.493588	0.142261	0.772005	-0.00565013	0.977142	-0.0670023	0.737735	Putative quinolinate phosphoribosyl transferase, involved in NAD biosynthesis, Hap43p-repressed gene
C1_07850C_A	orf19.5056	0.424312	0.00217476	0.50275	0.00231378	-0.116747	0.82545	0.62442	7.78138e-05	0.0934623	0.583268	Ortholog(s) have enzyme regulator activity, ubiquitin protein ligase activity and role in anaphase-promoting complex-dependent catabolic process, chromatin assembly, positive regulation of ubiquitin protein ligase activity
C1_07860W_A	orf19.5057	0.647506	3.48481e-05	0.412697	0.113839	0.147701	0.831149	0.269916	0.358301	-0.218202	0.447336	Ortholog of C. dubliniensis CD36 : Cd36_07380 and Candida albicans WO-1 : CAWG_00634
C1_07870C_A	SMI1	-0.157266	0.197208	0.270489	0.049967	0.0509651	0.927716	0.223218	0.10184	0.443322	3.43949e-08	Cell wall biosynthesis protein, Hap43, caspofungin-repressed, Cyr1-induced in hyphal cells, reduced biofilm cell wall glucan in mutant, possibly essential (UAU1 method), flow model biofilm induced
C1_07880C_A	GCS1	-0.26385	0.124082	-0.346254	0.068007	-0.0698053	0.92356	-0.272069	0.0693127	-0.0670987	0.656268	Gamma-glutamylcysteine synthetase, glutathione synthesis, required for virulence,induced in low iron, H2O2, Cd, or presence of human neutrophils, possibly adherence-induced, Spider and F-12/CO2 biofilm induced
C1_07890C_A	ADE5,7	-0.910577	1.54427e-15	-1.22394	7.11696e-18	-0.213588	0.75735	-1.00555	1.35522e-08	-0.298786	0.0144403	Phosphoribosylamine-glycine ligase and phosphoribosylformylglycinamidine cyclo-ligase, interacts with Vps34p, required for hyphal growth and virulence, flucytosine induced, not induced in GCN response, in contrast to S. cerevisiae ortholog
C1_07900W_A	COI1	-1.18653	2.33627e-07	-3.52926	7.41414e-41	1.00047	0.19078	-4.52317	5.36151e-42	-2.32978	1.19729e-22	Secreted protein, ciclopirox olamine induced, regulated by Ssn6, induced by nitric oxide independent of Yhb1, Hap43-induced, Spider biofilm repressed
C1_07910C_A	MRPL3	-0.623662	0.000138261	-0.681779	0.00106551	0.140291	0.83774	-0.817267	7.50291e-06	-0.0415288	0.857886	Ribosomal protein of the large subunit, mitochondrial, repressed in core stress response, protein present in exponential and stationary growth phase yeast cultures
C1_07920W_A	orf19.5064.1	-0.671875	0.00203697	-0.13316	0.582237	0.122895	0.878747	-0.251877	0.0920541	0.554173	0.000230627	(orf19.5064.1) Ortholog of C. dubliniensis CD36 : Cd36_07450, C. parapsilosis CDC317 : CPAR2_208450, Candida tenuis NRRL Y-1498 : CANTEDRAFT_116488 and Debaryomyces hansenii CBS767 : DEHA2F26114g
C1_07930C_A	ERD1	-0.476137	0.00421988	-0.714375	0.000183056	-0.0547504	0.958602	-0.655607	0.00391264	-0.223821	0.268287	Putative membrane protein required for the retention of lumenal endoplasmic reticulum proteins, rat catheter biofilm induced
C1_07950C_A	orf19.5066	-0.328969	0.171666	-0.925565	0.00011445	0.115359	0.898564	-1.03717	4.47094e-09	-0.579869	0.000222245	Putative pre-60S pre-ribosomal particle subunit, essential gene, S. cerevisiae ortholog RRP17 is essential, Hap43p-induced, rat catheter biofilm induced
C1_07960W_A	orf19.5067	-0.138583	0.61417	-0.8555	0.000935372	0.0594426	0.967935	-0.910308	6.07599e-06	-0.700133	0.00027848	Predicted nuclear exosome-associated nucleic acid binding protein, rat catheter and Spider biofilm induced
C1_07970C_A	IRE1	0.612188	2.88496e-06	1.18219	9.83564e-17	0.0914418	0.888756	1.09447	1.25245e-11	0.585941	2.19481e-09	Protein kinase involved in regulation of unfolded protein response, role in cell wall regulation, mutant is hypersensitive to caspofungin, Spider biofilm induced
C1_07980C_A	orf19.5069	0.166771	0.718375	2.5453	9.88396e-15	0.0472159	0.985348	2.5022	0.000717933	2.39826	2.20711e-06	Ortholog of S. cerevisiae Sae3, meiosis specific protein involved in DMC1-dependent meiotic recombination in S. cerevisiae, Spider biofilm induced
C1_07990C_A	orf19.5070	0.210336	0.218427	0.976965	1.01511e-10	0.186359	0.79956	0.795543	8.44386e-05	0.782692	3.96362e-07	Similar to cell-wall mannoproteins, induced in low iron, induced in cyr1 homozygous null, regulated by osmotic and oxidative stress via Hog1, Spider biofilm induced
C1_08000W_A	NRP1	-0.562244	6.11804e-05	-0.794516	0.000122511	0.0326276	0.973331	-0.822061	0.000260161	-0.216108	0.405062	Ortholog(s) have cytoplasmic stress granule localization
C1_08010W_A	DPM1	0.158697	0.106143	0.201852	0.151627	0.109167	0.770345	0.0974052	0.490083	0.0577782	0.653023	Dolichol-phosphate mannose synthase catalytic subunit, filament induced, Tup1-regulated, flow model and rat catheter biofilm repressed
C1_08020W_A	UBA2	-0.560565	9.4729e-10	-0.739632	3.82207e-09	-0.1571	0.719703	-0.577303	1.36851e-05	-0.163346	0.153159	Ortholog(s) have SUMO activating enzyme activity, role in protein sumoylation and SUMO activating enzyme complex, nucleus localization
C1_08030W_A	PFY1	-0.275625	0.0222242	0.399495	0.013096	-0.104983	0.816734	0.509581	0.000602525	0.689581	2.63066e-08	Profilin, functional homolog of S. cerevisiae Pfy1, hyphae, macrophage/pseudohyphal-induced, regulated by Nrg1, Tup1, gene lacks intron (unlike S. cerevisiae PFY1), complements growth of S. cerevisiae srv2 mutant, nonessential
C1_08040W_A	orf19.5076.1	0.0780343	0.71998	0.668568	0.000345619	0.0662424	0.949581	0.6066	0.00511323	0.605634	0.000125892	(orf19.5076.1) Ortholog of C. parapsilosis CDC317 : CPAR2_804320, Candida tenuis NRRL Y-1498 : CANTEDRAFT_114112, Debaryomyces hansenii CBS767 : DEHA2G14938g and Candida guilliermondii ATCC 6260 : PGUG_02885
C1_08050W_A	orf19.5077	-0.766823	9.86396e-05	0.143498	0.534222	-0.22901	0.827025	0.375432	0.146243	0.92514	2.43808e-29	Subunit of mitochondrial respiratory chain complex I, Hap43-repressed gene, repressed by nitric oxide
C1_08060W_A	OFR1	1.21828	2.3362e-21	1.25863	3.96385e-10	-0.0140572	0.985348	1.27675	1.12317e-09	0.0539673	0.846832	Protein involved in regulation of white-opaque switching, Hap43-repressed gene, rat catheter biofilm repressed
C1_08070W_A	CDR4	1.6898	1.1342e-46	2.07299	1.24845e-27	0.048057	0.935147	2.03057	1.92671e-25	0.3977	0.0481718	Putative ABC transporter superfamily, fluconazole, Sfu1, Hog1, core stress response induced, caspofungin repressed, fluconazole resistance not affected by mutation or correlated with expression, rat catheter and flow model biofilm induced
C1_08080C_A	orf19.5079.1	-0.692748	0.000161035	0.0586953	0.818916	-0.125653	0.909434	0.187861	0.531621	0.765183	5.65118e-07	(orf19.5079.1) Ortholog of C. dubliniensis CD36 : Cd36_07590, C. parapsilosis CDC317 : CPAR2_206680, C. auris B8441 : B9J08_004229 and Candida tenuis NRRL Y-1498 : CANTEDRAFT_104385
C1_08090C_A	FUN12	-0.776892	7.9991e-16	-0.842355	4.83001e-11	-0.181135	0.75526	-0.656433	3.93242e-05	-0.0501502	0.720344	Functional homolog of S. cerevisiae Fun12 translation initiation factor eIF5B, genes encoding ribosomal subunits, translation factors, and tRNA synthetases are downregulated upon phagocytosis by murine macrophage
C1_08100W_A	DRG1	-0.627543	1.28306e-05	-0.759327	3.3426e-06	-0.251817	0.743814	-0.501788	0.00629229	-0.117181	0.29344	Member of the DRG family of GTP-binding proteins, involved in regulation of invasive filamentous growth
C1_08110W_A	orf19.5085	-0.504755	3.22733e-08	-0.379904	0.00320408	-0.159575	0.690769	-0.215568	0.130584	0.140518	0.27978	Ortholog(s) have nuclear import signal receptor activity, nuclear localization sequence binding activity
C1_08120W_A	BUD6	-0.0960895	0.436717	-0.180664	0.200921	-0.0838284	0.844505	-0.0920201	0.490083	-0.0692583	0.545336	Protein required for Spitzenkorper formation in hyphal cells (wild-type localization of Mlc1p to the Spitzenkorper), localizes to polarisome
C1_08130C_A	TERT	0.465018	0.00134397	0.940375	3.16716e-08	0.0254726	0.97917	0.919797	6.54282e-08	0.490833	0.000372536	Telomerase reverse transcriptase, catalytic protein subunit of telomere synthesis, essential for telomerase activity, has telomerase-specific motif T and other conserved reverse transcriptase motifs
C1_08140W_A	orf19.5090	-0.341553	0.0689736	-0.291214	0.108652	-0.154346	0.812035	-0.13091	0.453941	0.0656347	0.75826	Ortholog(s) have tRNA-specific adenosine deaminase activity, tRNA-specific adenosine-34 deaminase activity, role in tRNA modification, tRNA wobble adenosine to inosine editing and tRNA-specific adenosine-34 deaminase complex localization
C1_08150C_A	orf19.5092	0.234963	0.430998	-0.157699	0.633712	0.15936	0.867874	-0.313335	0.264199	-0.377857	0.208961	Has domain(s) with predicted kinetochore localization
C1_08160W_A	orf19.5093	-0.0789143	0.50327	-0.549688	1.65837e-05	-0.0343952	0.949865	-0.510286	2.07466e-05	-0.455185	3.18312e-07	Component of the RSC chromatin remodeling complex
C1_08170C_A	BUL1	-0.37126	0.0296599	-0.0639785	0.763745	-0.0895446	0.914046	0.0294295	0.909215	0.321516	0.0422781	Protein similar but not orthologous to S. cerevisiae Bul1, a protein involved in selection of substrates for ubiquitination, mutants are viable, macrophage/pseudohyphal-induced, rat catheter biofilm induced
C1_08180C_A	orf19.5095	0.523167	7.69785e-05	0.685552	1.00002e-05	-0.0361735	0.971644	0.725432	1.54306e-06	0.177578	0.131128	Putative oxysterol-binding protein, caspofungin induced, possibly an essential gene, disruptants not obtained by UAU1 method
C1_08190C_A	CAT8	0.731826	0.00079894	1.14653	1.004e-07	-0.255447	0.740317	1.40684	4.75599e-10	0.431647	0.0955518	Zn(II)2Cys6 transcription factor, similar to S. cerevisiae Cat8 but mutant phenotype suggests different target genes, mutant displays increased filamentous/invasive growth, flucytosine repressed, rat catheter biofilm induced
C1_08200W_A	NTG1	0.287787	0.083695	0.388334	0.024347	-0.289411	0.726307	0.682822	0.00107488	0.115435	0.456056	Protein with strong similarity to both S. cerevisiae Ntg1 and Ntg2 DNA repair glycosylases, transcript induced by iron, Hap43-repressed gene, Spider biofilm induced
C1_08210C_A	MLT1	-0.0885523	0.422573	0.624978	4.30087e-07	-0.108264	0.771511	0.738428	1.24762e-09	0.729354	1.10636e-12	Vacuolar membrane transporter, MRP subfamily of ABC family, may transport organic anions conjugated to glutathione, glucuronate, or sulfate, needed for virulence in mouse peritonitis, Spider biofilm induced, flow model biofilm repressed
C1_08220W_A	CCR4	-0.222398	0.030716	-0.781817	1.14682e-10	-0.0185264	0.977339	-0.758331	3.85962e-10	-0.544421	2.08736e-08	Component of the Ccr4-Pop2 mRNA deadenylase, transposon mutation affects filamentous growth
C1_08230C_A	PLB5	-1.62998	9.43535e-49	-1.57056	7.52299e-32	0.251878	0.670963	-1.81771	5.51531e-35	0.0745126	0.543638	Putative GPI-linked phospholipase B, fungal-specific (no mammalian homolog), null mutation eliminates cell-associated phospholipase A2 activity and attenuates virulence, fluconazole-repressed, flow model biofilm repressed
C1_08240C_A	orf19.5103	-0.407017	0.0979339	-0.753264	0.00389776	0.000835262	0.999149	-0.748408	0.00495593	-0.333471	0.213111	Protein with a predicted phosphoglycerate mutase family domain, Hap43-repressed, clade-associated gene expression, induced by hypoxia
C1_08260C_A	LTP1	-0.0507764	0.728643	-0.284357	0.224013	-0.117245	0.856063	-0.162255	0.552892	-0.220548	0.361986	Putative protein phosphatase of the PTP family (tyrosine-specific), similar to S. cerevisiae Ltp1p
C1_08270C_A	MED15	0.051025	0.695389	0.0594454	0.664833	-0.148238	0.690769	0.212713	0.076223	0.0241067	0.872782	RNA polymerase II mediator complex subunit, possibly an essential gene, disruptants not obtained by UAU1 method
C1_08290C_A	DIP2	-0.649755	6.30226e-05	-0.845486	1.74574e-06	-0.294819	0.706944	-0.545828	0.00408103	-0.179913	0.251051	Putative small ribonucleoprotein complex, Tn mutation affects filamentous growth, physically interacts with TAP-tagged Nop1, heterozygous null mutant exhibits resistance to parnafungin, Hap43-induced gene, Spider biofilm induced
C1_08300W_A	NOT5	-0.0875761	0.421097	-0.379768	0.00195723	-0.0936412	0.8465	-0.281145	0.0483725	-0.276852	0.00227168	Protein with similarity to S. cerevisiae Not5p, a member of the transcription regulatory CCR4-NOT complex, required for hyphal growth, antigenic during human oral infection, greater expression in yeast-form cells than hyphae
C1_08310W_A	OPY2	0.617563	3.59531e-06	0.621795	2.77132e-05	0.00777458	0.990278	0.620474	2.39711e-05	0.0194016	0.892906	Predicted transmembrane protein, role in cell wall biogenesis, required for Cek1 phosphorylation, Spider biofilm induced
C1_08320W_A	TKL1	0.443877	0.000420866	0.519023	0.00157971	-0.165894	0.75735	0.68918	7.89555e-06	0.0900266	0.572705	Putative transketolase, localizes to surface of yeast cells, not hyphae, soluble protein in hyphae, transcript regulated by Nrg1, Mig1, and Tup1, antigenic in human or murine infection, possibly essential (by UAU1 method)
C1_08330C_A	ADH2	2.28546	0.000105407	2.38145	0.000370729	0.119128	0.977339	2.26696	2.11494e-10	0.11026	0.737388	Alcohol dehydrogenase, soluble in hyphae, expression regulated by white-opaque switching, regulated by Ssn6, indued by Mnl1 in weak acid stress, protein enriched in stationary phase yeast cultures, Spider biofilm induced
C1_08340C_A	orf19.5114	0.604493	7.29894e-06	1.35911	1.87666e-12	0.049643	0.949865	1.31359	2.93885e-11	0.767819	5.4526e-06	Sorting nexin, role in maintaining late-Golgi resident enzymes in their proper location by recycling molecules from the prevacuolar compartment, Spider biofilm induced
C1_08350C_A	orf19.5114.1	0.331028	0.746563	3.2465	0.00645715	1.18116	0.740317	2.07139	0.0616701	2.92317	0.00527578	(orf19.5114.1) Ortholog of C. dubliniensis CD36 : Cd36_02630, C. parapsilosis CDC317 : CPAR2_206910, Candida tenuis NRRL Y-1498 : cten_CGOB_00051 and Pichia stipitis Pignal : psti_CGOB_00173
C1_08360C_A	OLE1	0.722038	1.79939e-11	0.951202	7.26894e-11	0.343604	0.302403	0.612476	6.05084e-05	0.243815	0.0661556	Fatty acid desaturase, essential protein involved in oleic acid synthesis, required for aerobic hyphal growth and chlamydospore formation, subject to hypoxic regulation, fluconazole-induced, caspofungin repressed, Hap43p-induced
C1_08370W_A	SDS24	0.434962	0.000183772	0.653845	1.13374e-05	0.200847	0.704675	0.45729	0.00247286	0.233994	0.0533932	Protein similar to S. cerevisiae Sds24 involved in cell separation during budding, transcript regulated by Mig1 and Tup1, fluconazole-induced, flow model biofilm induced
C1_08380W_A	TEF2	-0.0970783	0.296862	0.00683285	0.961673	-0.0258149	0.978434	0.0360405	0.864178	0.11907	0.199259	Translation elongation factor 1-alpha, genes encoding ribosomal subunits, translation factors, and tRNA synthetases are downregulated upon phagocytosis by murine macrophage
C1_08390C_A	orf19.384	-0.110753	0.380215	-0.23194	0.0985811	-0.0758102	0.868889	-0.150839	0.25922	-0.106374	0.345202	Ortholog of S. cerevisiae : YPL247C, C. glabrata CBS138 : CAGL0H00781g, C. dubliniensis CD36 : Cd36_07900, C. parapsilosis CDC317 : CPAR2_207070 and C. auris B8441 : B9J08_003608
C1_08400C_A	GCV2	-0.980392	8.85008e-14	-0.980582	6.80323e-10	-0.0927584	0.903195	-0.882714	3.55915e-06	0.015489	0.928072	Glycine decarboxylase P subunit, protein of glycine catabolism, repressed by Efg1, Hog1-induced, induced by Rim101 at acid pH, transcript induced in elevated CO2, stationary phase enriched protein
C1_08410C_A	SAM4	-0.785923	3.76307e-05	-1.60163	8.303e-18	-0.187441	0.842606	-1.40822	9.05262e-13	-0.801099	3.79408e-13	Putative S-adenosylmethionine-homocysteine methyltransferase, Hap43-repressed, alkaline induced, Spider biofilm repressed
C1_08420W_A	GCR3	-0.136788	0.296314	-0.36968	0.0174691	0.0575655	0.909434	-0.422424	0.00266282	-0.216717	0.109488	Functional homolog of S. cerevisiae Gcr3, which acts in regulation of glycolytic genes, no intron predicted, in contrast to intron in S. cerevisiae GCR3 gene
C1_08430W_A	CAF16	0.0236208	0.86473	-0.125696	0.537124	-0.116068	0.795137	-0.0050827	0.981085	-0.134951	0.488787	ABC family protein, predicted not to be a transporter, Hap43, caspofungin repressed, rat catheter and Spider biofilm repressed
C1_08440C_A	orf19.389	-0.202123	0.312572	-0.446507	0.0453815	0.00195465	0.998354	-0.44064	0.123497	-0.230975	0.235636	Protein of unknown function, Hap43-induced gene
C1_08450C_A	CDC42	-0.204962	0.0711884	-0.0164238	0.917076	-0.0813199	0.854114	0.0700887	0.59949	0.203446	0.0276921	Rho-type GTPase, required for budding and maintenance of hyphal growth, GGTase I geranylgeranylated, misexpression blocks hyphal growth, causes avirulence in mouse IV infection, shows actin-dependent localization to hyphal tip
C1_08460C_A	UPC2	-0.44885	5.52303e-05	-0.805304	1.74928e-09	-0.078382	0.881928	-0.72109	6.34424e-07	-0.341251	0.0017246	Zn2-Cys6 transcript factor, regulator of ergosterol biosynthetic genes and sterol uptake, binds ERG2 promoter, induced by ergosterol depletion, by azoles, anaerobicity, macrophage/pseudohyphal-repressed, flow model biofilm induced
C1_08470W_A	orf19.392	-0.638304	0.00131409	-0.265117	0.330415	-0.127995	0.902524	-0.132075	0.68593	0.386694	0.0891381	Ortholog(s) have role in mitochondrial respiratory chain complex III assembly and integral component of mitochondrial membrane, mitochondrion localization
C1_08480C_A	APS3	0.148642	0.374922	-0.106527	0.583316	0.0125722	0.985688	-0.113213	0.579358	-0.240591	0.180069	Component of the adaptor complex AP-3, which is involved in vacuolar protein sorting
C1_08490W_A	orf19.394	-0.312747	0.016865	-0.31196	0.042888	-0.123298	0.819562	-0.183518	0.222766	0.0155463	0.916523	Putative kynureninase, predicted role in NAD biosynthesis, Hap43-repressed gene, flow model biofilm induced
C1_08500C_A	ENO1	0.250103	0.0701206	0.136091	0.477063	-0.115753	0.834174	0.256195	0.143136	-0.0991055	0.554297	Enolase, involved in glycolysis and gluconeogenesis, also has transglutaminase activity involved in assembly of cell wall polysaccharides, major cell-surface antigen, binds host plasmin/plasminogen, immunoprotective, may be essential
C1_08510W_A	EAF6	-0.212708	0.274566	-0.390209	0.0619312	-0.0889241	0.911154	-0.294674	0.253788	-0.163729	0.538262	Subunit of the NuA4 histone acetyltransferase complex, Hap43-repressed, Spider biofilm repressed
C1_08520C_A	orf19.397	-0.729468	1.46259e-06	-1.10684	2.14055e-10	-0.212917	0.806351	-0.888647	3.89021e-05	-0.36175	0.00505617	Ortholog(s) have structural constituent of ribosome activity and mitochondrial large ribosomal subunit localization
C1_08530W_A	orf19.398	1.48967	8.01844e-07	1.26162	0.000128596	0.325104	0.819412	0.94067	0.00118018	-0.214134	0.424772	Ortholog of C. dubliniensis CD36 : Cd36_08040, C. parapsilosis CDC317 : CPAR2_207180, C. auris B8441 : B9J08_000292 and Candida tenuis NRRL Y-1498 : CANTEDRAFT_114140
C1_08540C_A	orf19.399	-0.0291683	0.837623	0.373721	0.00968404	0.0307281	0.968982	0.348421	0.0130441	0.417758	8.0828e-05	Putative serine/threonine protein kinase, possibly an essential gene, disruptants not obtained by UAU1 method
C1_08550C_A	GCF1	-0.16017	0.111489	-0.124306	0.345537	-0.10185	0.829859	-0.0180134	0.914235	0.0510792	0.633823	HMG box mitochondrial protein, binds to mt DNA and the HWP1 promoter, mutant phenotype and functional complementation of an S. cerevisiae abf2 mutation suggest role in mt genome replication, maintenance, flow and Spider biofilm repressed
C1_08560W_A	TCP1	-0.632924	1.35292e-10	-0.292556	0.0239481	-0.191311	0.701366	-0.096698	0.537431	0.355832	0.000381994	Chaperonin-containing T-complex subunit, induced by alpha pheromone in SpiderM medium, stationary phase enriched protein
C1_08570C_A	PCL2	1.04728	8.61744e-07	0.536275	0.0829582	-0.0681437	0.949341	0.607771	0.037722	-0.496073	0.102948	Cyclin homolog, reduced expression observed upon depletion of Cln3, farnesol regulated, periodic mRNA expression, peak at cell-cycle G1/S phase, Hap43-induced, rat catheter biofilm repressed
C1_08580C_A	VCX1	0.169118	0.225791	-0.189854	0.259658	-0.149463	0.808133	-0.0365943	0.852459	-0.343789	0.00157021	Putative H+/Ca2+ antiporter, Spider biofilm repressed
C1_08590C_A	ERG1	-0.589667	9.08347e-08	-0.246223	0.0538617	-0.084097	0.82503	-0.15709	0.213996	0.358717	0.00184783	Squalene epoxidase, epoxidation of squalene to 2,3(S)-oxidosqualene, ergosterol biosynthesis, allylamine antifungal drug target, NADH reducing cofactor but S. cerevisiae Erg1 uses NADPH, flow model biofilm induced, Spider biofilm repressed
C1_08600C_A	GCD6	-0.461805	3.06214e-06	-0.337492	0.0111791	-0.143426	0.781048	-0.189036	0.228694	0.138974	0.222685	Ortholog of S. cerevisiae Gcd6, catalytic epsilon subunit of the translation initiation factor eIF2B, genes encoding translation factors are repressed by phagocytosis by murine macrophages
C1_08610C_A	orf19.409	0.542083	0.000596033	0.88175	0.000596916	0.24526	0.743814	0.642416	0.0246075	0.353311	0.220915	Ortholog of S. cerevisiae Aim38/Rcf2, cytochrome c oxidase subunit, plasma membrane localized, Hap43-repressed, induced in oralpharyngeal candidasis, flow model biofilm induced, Spider biofilm repressed
C1_08620W_A	CTR2	0.0834783	0.543642	0.342761	0.0401895	-0.0649782	0.894323	0.412563	0.0169974	0.273384	0.0772699	Putative low-affinity copper transporter of the vacuolar membrane, induced by nitric oxide, clade-associated gene expression, rat catheter and flow model biofilm induced
C1_08630W_A	orf19.4721	-0.485377	0.00333106	-0.36882	0.0447761	-0.0853498	0.909947	-0.279162	0.100865	0.132021	0.327866	Ortholog(s) have RNA binding activity, role in mRNA processing, mitochondrial translation and mitochondrion localization
C1_08640W_A	RTG1	0.0871237	0.498573	0.0774322	0.644009	-0.0120107	0.985348	0.0944494	0.547773	0.00556962	0.973488	RNA polymerase II transcription factor involved in regulation of galactose catabolism genes, as result of transcriptional rewiring, performs role analogous to Gal4p in S. cerevisiae, involved in regulation of sphingolipid homeostasis
C1_08650C_A	FAD1	0.0254282	0.886063	-0.307555	0.0636722	0.12866	0.819562	-0.431698	0.00178849	-0.317624	0.00301644	Ortholog(s) have FMN adenylyltransferase activity, role in FAD biosynthetic process and cytoplasm localization
C1_08660C_A	orf19.4724	-0.311674	0.0235739	-0.716132	8.24201e-06	-0.163825	0.77308	-0.54661	0.000872205	-0.390502	0.00390789	Ortholog(s) have RNA binding activity, role in spliceosomal complex assembly and U2-type prespliceosome localization
C1_08670W_A	SWI6	-0.0251585	0.862219	-0.341388	0.0770417	-0.102431	0.819562	-0.233267	0.256335	-0.299861	0.127091	Putative component of the MBF and SBF transcription complexes involved in G1/S cell-cycle progression, periodic mRNA expression, peak at cell-cycle G1/S phase
C1_08680C_A	orf19.4726	-0.173075	0.0901398	0.0687685	0.662213	0.00152606	0.997175	0.0720947	0.643211	0.256595	0.0324209	Ortholog(s) have 1-phosphatidylinositol 4-kinase activator activity, calcium ion binding, enzyme activator activity
C1_08690W_A	orf19.4727	-0.283278	0.0816107	-0.19518	0.353219	-0.0677902	0.935147	-0.12231	0.585053	0.102582	0.593644	Ortholog(s) have role in mitochondrial respiratory chain complex II assembly, tricarboxylic acid cycle and mitochondrial matrix localization
C1_08700W_A	orf19.4728	-0.396466	0.00027053	-0.242116	0.0738003	-0.179549	0.702837	-0.0569701	0.716577	0.170305	0.169038	Ortholog(s) have role in histone deacetylation and Set3 complex localization
C1_08710W_A	orf19.4730	-0.307666	0.0254252	-0.769763	7.70055e-07	-0.0324664	0.975151	-0.732078	5.73693e-05	-0.447112	0.00109488	Ortholog of S. cerevisiae : YNL050C, C. glabrata CBS138 : CAGL0G01276g, C. dubliniensis CD36 : Cd36_08220, C. parapsilosis CDC317 : CPAR2_804440 and C. auris B8441 : B9J08_004556
C1_08730W_A	orf19.4731	-0.187789	0.231018	-0.931862	1.09343e-08	-0.129905	0.832517	-0.796828	3.50224e-08	-0.728312	4.64088e-13	Ortholog(s) have role in cytoplasm to vacuole transport by the Cvt pathway, intra-Golgi vesicle-mediated transport and Golgi transport complex localization
C1_08740C_A	SEC24	0.0928179	0.512797	0.135337	0.391279	0.0124619	0.985348	0.127325	0.367959	0.0576558	0.658645	Protein with a possible role in ER to Golgi transport, induced upon yeast-hyphal switch, sumoylation target, Spider biofilm repressed
C1_08750W_A	YMC2	0.272886	0.0407381	0.442121	0.00595846	-0.0445254	0.946131	0.491247	0.00265686	0.185493	0.242069	Putative mitochondrial carrier protein, Gcn4-regulated, F-12/ CO2 early biofilm induced, Spider biofilm induced
C1_08760W_A	orf19.4734	-0.0970813	0.603165	-0.436639	0.026673	0.0696176	0.922017	-0.500368	0.0194252	-0.325166	0.11187	Protein of unknown function, Hap43-repressed
C1_08770W_A	orf19.4735	0.237833	0.217219	-0.428518	0.0490329	-0.133668	0.868024	-0.290238	0.174366	-0.652313	5.43871e-06	Ornithine cyclodeaminase family protein, Sef1, Sfu1, and Hap43-regulated, ortholog of S. cerevisiae YGL159W and S. pombe SPAP11E10.01, rat catheter biofilm induced
C1_08780W_A	orf19.4736	0.677004	9.39731e-07	1.04387	2.04333e-11	-0.245795	0.711023	1.29329	2.41545e-17	0.382632	0.000197095	Ortholog(s) have alkaline phosphatase activity, zinc ion sensor activity, role in nicotinamide nucleotide metabolic process, protein dephosphorylation and extracellular region, fungal-type vacuole, fungal-type vacuole membrane localization
C1_08790W_A	TPO3	2.99607	1.16199e-36	2.13248	1.60904e-05	0.595861	0.685566	1.54252	1.58177e-05	-0.85029	0.000295073	Putative polyamine transporter, MFS-MDR family, induced by Sfu1, regulated upon white-opaque, decreased expression in hyphae vs yeast-form cells, regulated by Nrg1, Spider biofilm repressed
C1_08800W_A	orf19.4738	-0.239128	0.108599	-0.0598983	0.735846	-0.000748259	0.998971	-0.0554072	0.760675	0.195147	0.169437	Ortholog(s) have integral component of endoplasmic reticulum membrane localization
C1_08810C_A	MSS116	-0.599679	0.000110108	-0.427657	0.033077	-0.244341	0.769418	-0.179183	0.451425	0.188306	0.281931	Putative DEAD-box protein, required for efficient splicing of mitochondrial Group I and II introns, Hap43-induced, rat catheter biofilm induced
C1_08820C_A	orf19.4740	-0.265064	0.147842	-0.904166	0.000159939	-0.245903	0.763531	-0.652531	0.0158549	-0.627122	0.0056527	Ortholog(s) have aminoacyl-tRNA hydrolase activity and role in mitochondrial translation
C1_08830C_A	orf19.4741	-0.382995	0.184286	-0.270986	0.418481	-0.240675	0.812994	-0.0274591	0.945101	0.125951	0.75945	Protein of unknown function, C. albicans- and C. dubliniensis specific gene, rat catheter biofilm repressed
C1_08840W_A	orf19.4742	-0.251144	0.339393	-0.403443	0.171085	-0.309253	0.739882	-0.0904296	0.784219	-0.138748	0.675306	Putative SH3-domain-containing protein
C1_08850C_A	AFG1	-0.0933725	0.684001	-0.928597	3.00221e-06	-0.0389424	0.97917	-0.884204	3.34946e-05	-0.819758	2.66417e-14	Putative mitochondrial ATPase of the AAA family, similar but not orthologous to S. cerevisiae Afg1, mutant is viable, regulated by Sef1, Sfu1, and Hap43
C1_08860C_A	orf19.4744	0.0573626	0.680929	-0.18313	0.26769	0.0264886	0.974758	-0.205295	0.200417	-0.22578	0.0750201	Putative phosphatidylinositol 3-phosphate (PI3P) phosphatase, repressed by alpha pheromone in SpiderM medium
C1_08870C_A	JIP5	-0.810624	1.04543e-06	-0.971688	1.2054e-08	-0.321073	0.702837	-0.645742	0.00105714	-0.14577	0.346221	Ortholog of S. cerevisiae Jip5, predicted role in biogenesis of the large ribosomal subunit, repressed in core stress response, Hap43-induced gene
C1_08880W_A	HEM14	-0.482115	0.0179966	0.289719	0.18542	0.246585	0.77308	0.0457056	0.840333	0.786937	2.96365e-10	Putative protoporphyrinogen oxidase, involved in heme biosynthesis, predicted Kex2p substrate, iron regulated transcript, Yfh1-induced, Hap43-repressed, rat catheter biofilm repressed
C1_08890C_A	orf19.4748	0.0683625	0.850406	-0.0740393	0.838122	0.693161	0.537412	-0.764968	0.0548474	-0.125584	0.768164	Putative U2B'' component of the U2 snRNP, involved in splicing, contains an RNA recognition motif (RRM), ortholog of S. cerevisiae MSL1, Hap43p-induced gene
C1_08900W_A	orf19.4749	0.734655	1.07603e-16	-0.18629	0.190897	0.0350632	0.968566	-0.217991	0.216358	-0.905938	1.90522e-22	Protein of unknown function, hyphal-induced expression, regulated by Cyr1, Ras1, Efg1, Hap43-induced gene, Spider biofilm induced
C1_08910C_A	orf19.4750	-0.595993	0.000327453	-0.73542	0.000121474	-0.0635952	0.908567	-0.666385	0.000677335	-0.123665	0.640828	Ortholog of C. dubliniensis CD36 : Cd36_08410, C. parapsilosis CDC317 : CPAR2_301700, C. auris B8441 : B9J08_004186 and Candida tenuis NRRL Y-1498 : cten_CGOB_00267
C1_08920W_A	orf19.4751	-0.881633	1.57443e-07	-1.015	1.09206e-07	-0.005625	0.993218	-1.00436	5.96668e-11	-0.117225	0.500136	Ortholog(s) have structural constituent of ribosome activity and mitochondrial small ribosomal subunit localization
C1_08930C_A	orf19.4751.1	-1.09154	7.52e-08	-0.212526	0.380658	-0.191861	0.868024	-0.0166276	0.958608	0.893539	1.448e-12	(orf19.4751.1) Has domain(s) with predicted NADH dehydrogenase (ubiquinone) activity, role in electron transport chain and mitochondrion localization
C1_08940C_A	MSN4	1.10832	4.81562e-10	0.893313	5.36519e-06	0.179804	0.819562	0.717722	6.66385e-05	-0.199298	0.247201	Zinc finger transcription factor, similar to S. cerevisiae Msn4, but not a significant stress response regulator in C. albicans, partly complements STRE-activation defect of S. cerevisiae msn2 msn4 double mutant, flow model biofilm induced
C1_08950W_A	PFK26	0.492271	0.000211684	0.607491	3.86694e-05	0.0526161	0.934146	0.55942	2.74146e-06	0.130712	0.213599	Putative 6-phosphofructo-2-kinase, protein repressed during the mating process
C1_08980C_A	ZWF1	1.04449	2.02348e-06	0.849459	0.000170818	0.58344	0.574727	0.267152	0.321697	-0.179471	0.17664	Glucose-6-phosphate dehydrogenase, antigenic in mice, activity induced by O2 or oxidizing agents H2O2, menadione, macrophage, caspofungin repressed, induced in core stress response, regulated by Gcn2, Gcn4, rat catheter biofilm repressed
C1_08990C_A	KEX2	0.297164	0.00129362	0.206305	0.110884	0.0684811	0.854114	0.142306	0.270476	-0.0754561	0.50368	Subtilisin-like protease (proprotein convertase), processes aspartyl proteinase Sap2, required for hyphal growth and wild-type virulence in mice, required for maturation of candidalysin Ece1p
C1_09000W_A	orf19.4756	2.55696	4.19844e-25	2.21958	6.14891e-17	0.207697	0.872198	2.01558	2.76959e-19	-0.322095	0.018765	Ortholog of S. cerevisiae : YTP1, C. dubliniensis CD36 : Cd36_08490, C. parapsilosis CDC317 : CPAR2_801590, C. auris B8441 : B9J08_004547 and Candida tenuis NRRL Y-1498 : CANTEDRAFT_109732
C1_09010W_A	NAR1	-0.358003	0.0492131	-0.203463	0.323259	-0.303603	0.658932	0.104269	0.581762	0.170482	0.339483	Putative cytosolic iron-sulfur (FeS) protein assembly machinery protein, induced by nitric oxide, oxidative stress-induced via Cap1p
C1_09020W_A	orf19.4758	-0.885041	0.00045285	0.426472	0.0990577	-0.10441	0.949581	0.532064	0.0661176	1.32619	4.75441e-23	Putative reductase or dehydrogenase, Hap43-repressed gene, alkaline repressed
C1_09030C_A	COX5	-0.603115	0.000460512	-0.0468998	0.841044	-0.017057	0.985688	-0.0258668	0.910985	0.570253	4.47027e-06	Cytochrome oxidase subunit V, putative upstream CCAAT box regulatory element, macrophage/pseudohyphal-induced, repressed by nitric oxide, intron in 5'-UTR, Hap43p-dependent repression in low iron medium
C1_09040C_A	orf19.4760	-0.734651	0.00141527	-0.822905	0.000587657	-0.181792	0.853738	-0.636019	0.0024985	-0.0720883	0.761705	Putative protein-histidine N-methyltransferase, Spider biofilm induced
C1_09050W_A	HST1	-0.483947	0.000119791	-0.958205	2.03123e-11	0.111487	0.82503	-1.06557	7.11163e-15	-0.458615	6.66524e-05	Putative histone deacetylase, involved in regulation of white-opaque switching
C1_09060C_A	orf19.4763	1.76798	4.09047e-15	1.5069	3.31327e-15	0.645021	0.357425	0.866426	0.000512301	-0.24416	0.351513	Protein of unknown function, possibly membrane bound, mutants are viable, rat catheter biofilm repressed
C1_09070W_A	orf19.4764	0.434159	0.0042428	0.319541	0.0658212	0.237605	0.751392	0.0845841	0.683265	-0.0984565	0.466368	Ortholog(s) have poly(A)-specific ribonuclease activity, role in nuclear-transcribed mRNA poly(A) tail shortening, postreplication repair and PAN complex localization
C1_09080C_A	PGA6	-0.472884	0.0203834	1.23357	9.22434e-16	0.500966	0.177222	0.739476	7.18771e-05	1.72168	1.06787e-18	GPI-anchored cell wall adhesin-like protein, induced by high iron, upregulated upon Als2 depletion, mRNA binds She3 and is localized to hyphal tips, Spider biofilm repressed
C1_09090C_A	ARG81	0.0919389	0.501984	0.0444129	0.772248	0.0181525	0.97917	0.0315098	0.847025	-0.0319957	0.852657	Zn(II)2Cys6 transcription factor, required for utilization of ornithine as a nitrogen source and for wild-type resistance to caffeine, required for yeast cell adherence to silicone substrate
C1_09100W_A	ZCF28	0.626129	0.00459541	0.712358	0.00178028	0.255407	0.797324	0.459502	0.0850683	0.102614	0.702183	Zn(II)2Cys6 transcription factor, required for yeast cell adherence to silicone substrate, Spider biofilm induced
C1_09110W_A	orf19.4768	0.303271	0.145933	0.193995	0.454678	0.393963	0.704675	-0.197076	0.54131	-0.0917989	0.737611	Protein of unknown function, Spider biofilm induced
C1_09120W_A	IPT1	-0.373979	0.00159255	-0.597472	0.00287588	0.00997675	0.985348	-0.602292	0.00337651	-0.207206	0.375904	Inositol phosphoryl transferase, catalyzes the synthesis of the most abundant sphingolipid, mannose-(inositol-P)2-ceramide, M(IP)2C, from MIPC, required for wild-type membrane localization of Cdr1, Spider biofilm induced
C1_09130W_A	orf19.4771	-0.240339	0.0938365	0.190024	0.417934	0.514314	0.237116	-0.320073	0.199086	0.447862	0.0299433	Protein of unknown function, Spider biofilm induced
C1_09140C_A	SSU81	0.209201	0.127899	0.290722	0.0562397	0.0975674	0.871682	0.198853	0.243518	0.0969813	0.491233	Predicted adaptor protein involved in activation of MAP kinase-dependent signaling pathways, links response to oxidative stress to morphogenesis and cell wall biosynthesis, mediates formation of microcolonies, caspofungin repressed
C1_09150W_A	AOX2	5.19397	NA	7.01218	1.95148e-08	-0.618339	0.933115	7.63098	3.91972e-09	1.84351	NA	Alternative oxidase, cyanide-resistant respiration, induced by antimycin A, oxidants, growth, Hap43, chlamydospore formation repressed, rat catheter, Spider biofilm induced, regulated in Spider biofilms by Bcr1, Tec1, Ndt80, Brg1
C1_09160W_A	AOX1	1.70597	4.02296e-18	2.04539	7.97875e-22	0.275105	0.777192	1.77385	4.10251e-19	0.35469	0.0300244	Alternative oxidase, low abundance, constitutively expressed, one of two isoforms (Aox1p and Aox2p), involved in a cyanide-resistant respiratory pathway present in plants, protists, and some fungi, absent in S. cerevisiae, Hap43p-repressed
C1_09170W_A	CTA8	0.27998	0.021408	0.282422	0.065938	-0.247804	0.711399	0.533659	0.00566926	0.0182948	0.91585	Essential transcription factor, mediates heat shock transcriptional induction, in the absence of heat stress, Cta8p levels are modulated by growth temperature to regulate basal expression of genes involved in protein folding
C1_09180W_A	LYS143	-0.0164995	0.96042	1.10596	1.19063e-06	0.332479	0.772005	0.77776	0.00146281	1.13945	1.35064e-13	Zn(II)2Cys6 transcription factor, ortholog of S. cerevisiae Lys14 involved in the regulation of lysine biosynthesis genes
C1_09190C_A	DAK2	0.697705	1.90781e-13	1.12562	5.50941e-05	0.223971	0.458479	0.905985	0.00219524	0.440405	0.40356	Putative dihydroxyacetone kinase, repressed by yeast-hypha switch, fluconazole-induced, caspofungin repressed, protein enriched in stationary phase yeast cultures, flow model biofilm induced, rat catheter and Spider biofilm repressed
C1_09200W_A	LYS142	0.19779	0.20629	0.222127	0.225561	0.0553966	0.927986	0.171235	0.326908	0.0384904	0.843603	Zn(II)2Cys6 transcription factor, has similarity to S. cerevisiae Lys14, involved in the regulation of lysine biosynthesis genes, fungal-specific
C1_09210C_A	orf19.4779	-0.950527	0.00153488	0.18921	0.519617	0.290214	0.585193	-0.096416	0.767636	1.15644	0.0497238	Putative transporter, slightly similar to the Sit1p siderophore transporter, Gcn4p-regulated, fungal-specific, induced by Mnl1p under weak acid stress
C1_09220W_A	orf19.4780	-0.810485	5.83369e-11	-0.789514	4.83948e-08	0.0593898	0.943723	-0.845253	1.38417e-06	0.0365114	0.7777	Predicted MFS family membrane transporter, member of the drug:proton antiporter (12 spanner) (DHA1) family, Spider biofilm induced
C1_09230C_A	GRP1	0.344915	0.00332761	0.125872	0.448157	-0.0105266	0.985688	0.140298	0.420728	-0.204291	0.132846	Protein similar to dihydroflavonol-4-reductases
C1_09240C_A	orf19.4783	1.59657	9.46808e-16	1.16731	1.76733e-05	0.500343	0.597094	0.670065	0.0271819	-0.412557	0.0952893	Protein of unknown function, induced during chlamydospore formation in both C. albicans and C. dubliniensis
C1_09250W_A	CRP1	0.181023	0.124082	0.567589	0.0297402	0.188947	0.683177	0.38275	0.181522	0.399388	0.15518	Copper transporter, CPx P1-type ATPase, mediates Cu resistance, similar to Menkes and Wilson disease proteins, copper-induced, Tbf1-activated, suppresses Cu sensitivity of S. cerevisiae cup1 mutant, flow model biofilm induced
C1_09260C_A	PTC1	-0.269734	0.00888437	-0.634229	7.64973e-06	-0.0869873	0.854114	-0.541647	0.000356242	-0.349653	0.00419321	Putative protein phosphatase of the Type 2C-related family (serine/threonine-specific), similar to S. cerevisiae Ptc1p, mutant shows virulence defect
C1_09270W_A	FGR43	0.175015	0.251794	0.241175	0.128951	0.0294035	0.976416	0.217002	0.213204	0.0819635	0.619734	Protein lacking an S. cerevisiae ortholog, transposon mutation affects filamentous growth, induced by by Mnl1 under weak acid stress
C1_09280W_A	orf19.4787	0.0273434	0.835873	-0.0419298	0.809813	-0.168155	0.687045	0.130978	0.428207	-0.0531765	0.756058	Ortholog of S. cerevisiae : JJJ2, C. glabrata CBS138 : CAGL0I06226g, C. dubliniensis CD36 : Cd36_08750, C. parapsilosis CDC317 : CPAR2_803690 and C. auris B8441 : B9J08_004047
C1_09290C_A	ARG5,6	2.1159	1.29862e-26	2.66028	3.34681e-35	-0.0578916	0.977339	2.71936	4.8581e-25	0.560401	2.23407e-06	Arginine biosynthetic enzyme, processed in S. cerevisiae into 2 polypeptides with acetylglutamate kinase (Arg6) activity and acetylglutamate-phosphate reductase (Arg5) activity, Gcn4 regulated, alkaline repressed, Spider biofilm induced
C1_09300C_A	orf19.4789	1.12182	0.075047	2.88748	6.2978e-09	0.457135	0.854114	2.41814	1.39117e-07	1.77154	1.71818e-05	Has domain(s) with predicted metal ion binding activity
C1_09310C_A	orf19.4791	2.05139	7.96082e-19	2.42966	2.99184e-25	0.262616	0.83488	2.16926	1.82547e-19	0.394314	0.000459903	Protein of unknown function, Spider biofilm induced
C1_09320C_A	orf19.4792	-0.0256038	0.876326	0.151377	0.411379	-0.110098	0.85561	0.267265	0.153733	0.193761	0.228095	Protein with a regulator of G-protein signaling domain, Plc1-regulated, Spider biofilm induced, rat catheter biofilm repressed
C1_09330W_A	orf19.4793	-0.408161	0.0561165	-0.875163	0.000129107	-0.220847	0.80914	-0.649214	0.0027957	-0.45052	0.0131703	Putative ribosome-associated protein, ortholog of S. cerevisiae Tma16, Hap43-induced gene, Spider biofilm induced
C1_09340C_A	orf19.4795	1.04428	1.45432e-06	1.29793	7.00502e-09	0.16023	0.890224	1.14107	7.4743e-06	0.269665	0.00245748	Protein of unknown function, Sef1-, Sfu1-, and Hap43 regulated, Spider biofilm induced
C1_09350W_A	orf19.4796	-0.603899	3.16665e-06	-0.92121	2.06954e-10	-0.160589	0.781866	-0.755906	8.61978e-09	-0.302083	0.0016796	Putative eIF-4E-binding repressor of CAP-dependent translation, stationary phase enriched protein
C1_09360C_A	orf19.4798	0.387253	4.5757e-05	0.348798	0.00389607	-0.00991142	0.985348	0.363041	0.00263575	-0.0230648	0.845218	Ortholog(s) have role in protein localization to plasma membrane and plasma membrane localization
C1_09370W_A	CEF1	-0.123751	0.439148	-0.136975	0.424134	-0.145379	0.831807	0.0138617	0.944723	0.0025566	0.986276	Putative mRNA splicing factor, ortholog is essential in S. cerevisiae, Spider biofilm induced
C1_09380W_A	RIM20	0.384818	0.019735	0.232611	0.218042	0.197259	0.78386	0.0399702	0.818564	-0.136331	0.166108	Protein involved in the pH response pathway, binds to the transcription factor Rim101 and may serve as a scaffold to facilitate the C-terminal proteolytic cleavage that activates Rim101, required for alkaline pH-induced hyphal growth
C1_09390W_A	orf19.4801	-0.168104	0.408162	-0.312018	0.131142	-0.139548	0.874488	-0.167921	0.499799	-0.127719	0.505583	Ortholog(s) have tRNA binding, tRNA dimethylallyltransferase activity, role in tRNA modification, transfer RNA gene-mediated silencing and cytosol, mitochondrion, nucleolus, nucleus localization
C1_09400C_A	FTH1	0.665038	0.00370219	-0.362063	0.210728	-0.061321	0.971293	-0.295071	0.245844	-1.01309	1.80319e-08	Protein similar to S. cerevisiae Fth1p, a high affinity iron transporter for intravacuolar stores of iron, repressed by Sfu1p, amphotericin B, caspofungin, induced by alkaline pH, ciclopirox olamine, regulated by Sef1p, Sfu1p, and Hap43p
C1_09410W_A	orf19.4803	1.35151	0.723173	2.57796	0.315848	-0.962712	0.972163	3.54527	0.244249	1.23467	0.621154	Ortholog of Candida albicans WO-1 : CAWG_00488
C1_09420W_A	LIP2	0.171666	0.894757	0.393538	0.742126	-0.282762	0.970277	0.696838	0.565374	0.232545	0.843634	Secreted lipase, member of a differentially expressed lipase gene family, expressed in alimentary tract, but not oral tissue, during mouse oral infection, may have a role in nutrition and/or in creating an acidic microenvironment
C1_09430W_A	orf19.4805	-0.420152	9.73433e-07	-0.0371386	0.818916	0.0460668	0.914155	-0.0790071	0.637559	0.398831	0.000656219	Putative membrane protein, induced by alpha pheromone in SpiderM medium, Hap4-induced gene, Spider biofilm induced
C1_09440W_A	orf19.4807	-0.0457885	0.736924	-0.440225	0.0191588	-0.0809403	0.85561	-0.354824	0.073334	-0.37917	0.0327053	Ortholog(s) have inorganic diphosphatase activity, role in aerobic respiration and mitochondrion localization
C1_09450C_A	NUP188	-0.140662	0.246964	-0.232346	0.170537	-0.0126197	0.985348	-0.214296	0.226541	-0.0753029	0.67435	Putative nuclear pore complex subunit, transcript regulated by Nrg1 and Mig1
C1_09460W_A	ERG12	-0.861697	6.54299e-11	-0.778845	2.2919e-07	-0.23282	0.728881	-0.540062	0.000556013	0.0976	0.364582	Ortholog(s) have mevalonate kinase activity and role in ergosterol biosynthetic process, farnesyl diphosphate biosynthetic process, mevalonate pathway, isopentenyl diphosphate biosynthetic process, mevalonate pathway
C1_09470C_A	orf19.4811	-0.204697	0.0846207	-0.55389	0.000175704	-0.161874	0.753797	-0.386939	0.0110198	-0.334903	0.00425437	Putative tricarboxylate carrier family protein, localized to the mitochondrial membrane
C1_09480W_A	PPT2	-0.0642246	0.842131	-0.140301	0.686537	0.0248469	0.985348	-0.157635	0.643211	-0.0644485	0.853964	Phosphopantetheinyl transferase (PPTase), Spider biofilm induced
C1_09490C_A	GUA1	-0.813348	1.04456e-08	-1.23541	1.99229e-14	-0.282906	0.718724	-0.94721	5.17021e-07	-0.406972	8.80973e-05	Putative GMP synthase, involved in the final step of guanine biosynthesis, soluble protein in hyphae, flucytosine induced, macrophage-downregulated protein abundance, protein level decreases in stationary phase cultures
C1_09500W_A	orf19.4814	-1.81104	0.0538106	-2.8338	0.00838115	0.0501043	0.986937	-2.87999	0.00472083	-1.00858	0.52576	Ortholog of C. dubliniensis CD36 : Cd36_08960, C. parapsilosis CDC317 : CPAR2_301680, Candida tenuis NRRL Y-1498 : cten_CGOB_00021 and Debaryomyces hansenii CBS767 : DEHA2F11088g
C1_09510W_A	YTM1	-0.873584	1.42196e-08	-1.08813	1.29677e-10	-0.37454	0.679884	-0.707612	0.001252	-0.199171	0.11268	Protein similar to S. cerevisiae Ytm1p, which is involved in biogenesis of the large ribosomal subunit, transposon mutation affects filamentous growth, protein level decreases in stationary phase cultures, Hap43p-induced gene
C1_09520C_A	orf19.4816	1.26199	7.47084e-39	0.948299	2.99125e-06	-0.0167763	0.980223	0.969622	2.98769e-06	-0.299341	0.1559	Protein of unknown function, induced by nitric oxide
C1_09530W_A	RAM2	0.575213	4.82923e-06	0.398211	0.0162726	0.291706	0.534784	0.110942	0.536923	-0.161236	0.276417	Alpha subunit of heterodimeric protein geranylgeranyltransferase type I and farnesyltransferase, a-specific transcript, lovastatin, fluconazole regulated, GGTase I binds zinc, is Mg-dependent, Cdc42 substrate, rat catheter biofilm repressed
C1_09540W_A	orf19.4818	0.870905	1.77122e-14	0.859424	0.000117158	-0.030234	0.982281	0.892115	0.00143046	0.00357987	0.990609	Protein of unknown function, Spider biofilm induced
C1_09550W_A	orf19.4819	1.13017	0.0931187	1.55159	0.0124385	0.70646	0.772005	0.84978	0.187671	0.435794	0.543638	Protein of unknown function, transcript detected on high-resolution tiling arrays, rat catheter biofilm induced
C1_09570W_A	orf19.4820	-0.29323	0.00985685	-0.130404	0.435231	-0.0814752	0.888756	-0.0438763	0.829902	0.179377	0.204996	Ortholog of S. cerevisiae : YKL162C, C. dubliniensis CD36 : Cd36_09010, C. parapsilosis CDC317 : CPAR2_214170, C. auris B8441 : B9J08_005393 and Candida tenuis NRRL Y-1498 : CANTEDRAFT_95066
C1_09580C_A	LIP1	1.08615	0.000127037	1.98639	6.55873e-15	-0.009014	0.995249	2.00815	9.96267e-17	0.917103	4.29644e-07	Secreted lipase, member of a lipase gene family whose members are expressed differentially in response to carbon source and during infection, may have a role in nutrition and/or in creating an acidic microenvironment
C1_09590C_A	LIP10	1.50175	0.345654	2.7662	0.0209766	-0.118511	0.990278	2.81212	0.0545955	1.26084	0.195254	Secreted lipase, member of a lipase gene family whose members are expressed differentially in response to carbon source and during infection, may have a role in nutrition and/or in creating an acidic microenvironment
C1_09600C_A	LIP6	0.0996401	0.526675	-0.350493	0.0377561	-0.0531995	0.950773	-0.291073	0.158057	-0.435003	0.00263306	Secreted lipase, member of family of lipase genes expressed differentially in response to carbon source and during infection, may have a role in nutrition and/or in creating an acidic microenvironment, induced on adherence to polystyrene
C1_09610W_A	orf19.4824	0.911673	3.17639e-09	0.118707	0.553648	0.0880173	0.87961	0.034978	0.853994	-0.778645	2.8326e-08	Planktonic growth-induced gene
C1_09620C_A	orf19.4825	-0.543777	2.69416e-06	-0.65725	5.70787e-05	0.0256223	0.974758	-0.677581	2.4603e-05	-0.0964673	0.601808	Mitochondrial matrix protein, required for assembly/stability of the F1 sector of mitochondrial F1F0 ATP synthase at high temperature, rat catheter biofilm repressed
C1_09630W_A	IDH1	-0.457145	0.000382288	-0.766177	8.79661e-06	-0.231787	0.641572	-0.529411	0.000840225	-0.294593	0.0427397	Putative mitochondrial NAD-isocitrate dehydrogenase subunit 1, soluble protein in hyphae, protein level decrease in stationary phase cultures
C1_09640W_A	ADE12	-0.575415	1.40918e-05	-0.833419	1.50954e-07	-0.122448	0.868024	-0.70532	0.000214425	-0.243759	0.0592817	Adenylosuccinate synthase, upregulated in biofilm, decreased expression in hyphae vs yeast-form cells, not induced during GCN response, in contrast to S. cerevisiae ADE12, which is induced by Gcn4p, stationary phase-enriched protein
C1_09650W_A	orf19.4828	0.209444	0.135228	0.404832	0.0197595	0.100277	0.853738	0.30912	0.0468174	0.210558	0.13191	WD repeat domain protein, Hap43-repressed gene, flow model biofilm induced
C1_09660W_A	DOA1	-0.102692	0.523174	-0.513119	0.00395343	0.0161054	0.985181	-0.524615	0.0010549	-0.395894	0.0103899	WD repeat protein, required for ubiquitin-mediated protein degradation, role in control of cellular ubiquitin levels, may promote efficient NHEJ in postdiauxic/stationary phase, Spider biofilm repressed
C1_09670C_A	orf19.4830	-0.183563	0.33436	0.0476587	0.837593	-0.11311	0.87961	0.167645	0.446228	0.244972	0.16325	Has domain(s) with predicted DNA binding activity, role in DNA recombination, DNA repair, DNA replication and nucleus localization
C1_09680W_A	MTS1	-0.284079	0.00822589	-0.235732	0.0872775	-0.124391	0.781048	-0.106716	0.468009	0.0635591	0.630234	Sphingolipid C9-methyltransferase, catalyzes methylation of the 9th carbon in the long chain base component of glucosylceramides, glucosylceramide biosynthesis is important for virulence, Spider biofilm repressed
C1_09690W_A	MLS1	3.2985	1.01705e-48	3.70296	2.93706e-58	0.262139	0.819562	3.44363	1.20782e-49	0.421032	0.0113821	Malate synthase, glyoxylate cycle enzyme, no mammalian homolog, regulated upon white-opaque switch, phagocytosis, strong oxidative stress induced, stationary phase enriched, flow model biofilm repressed, rat catheter, Spider biofilm induced
C1_09700W_A	orf19.4834	-0.0411685	0.975776	1.2843	0.21343	0.349849	0.943723	0.930992	0.372047	1.34279	0.200657	Ortholog of C. dubliniensis CD36 : Cd36_09140, C. parapsilosis CDC317 : CPAR2_804920, Debaryomyces hansenii CBS767 : DEHA2B10516g and Pichia stipitis Pignal : PICST_30058
C1_09710C_A	orf19.4835	-0.596343	1.23002e-07	-0.879003	3.416e-09	-0.430941	0.19078	-0.443016	0.013942	-0.266689	0.0825852	Ortholog(s) have role in endonucleolytic cleavage in 5'-ETS of tricistronic rRNA transcript (SSU-rRNA, 5.8S rRNA and LSU-rRNA), more
C1_09720W_A	URA1	-0.278724	0.00654518	-0.439604	0.00217033	-0.148427	0.731348	-0.286371	0.0504087	-0.146305	0.259074	Dihydroorotate dehydrogenase, de novo pyrimidine biosynthesis, regulated by yeast-hypha switch, Nrg1/Mig1/Tup1, flow model biofilm induced, rat catheter and Spider biofilm repressed
C1_09730W_A	DAM1	-0.160807	0.371964	-0.192751	0.31186	-0.0558152	0.950773	-0.130124	0.549283	-0.017276	0.938387	Essential subunit of the Dam1 (DASH) complex, which acts in chromosome segregation by coupling kinetochores to spindle microtubules
C1_09740C_A	orf19.4837.1	0.262898	0.277215	0.388612	0.105133	0.0433188	0.977339	0.349308	0.166082	0.142303	0.581457	(orf19.4837.1) Ortholog of C. parapsilosis CDC317 : CPAR2_804880, Candida tenuis NRRL Y-1498 : CANTEDRAFT_111283, Debaryomyces hansenii CBS767 : DEHA2B10604g and Pichia stipitis Pignal : PICST_40454
C1_09750W_A	orf19.4839	-0.00703347	0.962895	-0.235051	0.144974	-0.187923	0.641572	-0.0425461	0.811047	-0.213642	0.139341	GET complex subunit, expression downregulated in an ssr1 null mutant
C1_09760C_A	SHY1	0.113568	0.34399	-0.102773	0.564012	-0.04237	0.948748	-0.0555773	0.78597	-0.201175	0.203738	Cytochrome c oxidase biosynthesis protein, transcript regulated by Nrg1 and Mig1
C1_09770W_A	orf19.4842	1.15956	7.85451e-10	1.4137	8.14478e-11	0.237935	0.791857	1.18127	5.32825e-07	0.269396	0.245422	Protein of unknown function, Spider biofilm induced
C1_09780C_A	orf19.4843	0.0371131	0.809718	0.424345	0.00996831	0.0600828	0.931178	0.367693	0.0630277	0.403267	0.00620227	Putative iron/copper reductas, involved in iron homeostasis, rat catheter and Spider biofilm induced
C1_09790C_A	orf19.4844	-0.654473	4.4279e-09	-0.848389	3.69789e-09	-0.213064	0.740317	-0.629689	0.000371695	-0.178285	0.195934	Ortholog(s) have 3'-5' RNA helicase activity, RNA binding, polynucleotide adenylyltransferase activity, protein-macromolecule adaptor activity
C1_09800C_A	TVP18	0.0950805	0.667355	0.0470035	0.833929	0.385445	0.574727	-0.334405	0.0567714	-0.0336131	0.868706	Putative integral membrane protein, fluconazole-induced
C1_09810W_A	orf19.4846	-0.944019	2.91641e-07	-1.29865	6.39552e-11	-0.233347	0.811804	-1.0582	2.83629e-06	-0.340487	0.0133456	GlcNAc-induced protein
C1_09820C_A	orf19.4847	NA	NA	NA	NA	NA	NA	NA	NA	NA	NA	Ortholog of Candida albicans WO-1 : CAWG_00450
C1_09830W_A	SKI3	-0.296934	0.00188835	-0.617255	3.64691e-07	0.0182649	0.977339	-0.630605	4.39746e-08	-0.304991	0.000354382	Ortholog(s) have role in nuclear-transcribed mRNA catabolic process, 3'-5' exonucleolytic nonsense-mediated decay, nuclear-transcribed mRNA catabolic process, exonucleolytic and 3'-5', more
C1_09840C_A	orf19.4849	0.0996338	0.426384	0.693731	1.84267e-07	-0.033317	0.964714	0.731637	5.39395e-08	0.610208	1.2438e-09	Protein required for localizing proteasomes to the nucleus, involved in ubiquitin-mediated protein degradation, possibly an essential gene, disruptants not obtained by UAU1 method, Spider biofilm induced
C1_09850C_A	orf19.4850	0.707235	1.53651e-05	0.897677	1.59776e-05	0.227261	0.75526	0.673772	0.000373188	0.205436	0.273301	Ortholog of S. cerevisiae : CUB1, C. dubliniensis CD36 : Cd36_09270, C. parapsilosis CDC317 : CPAR2_803450, C. auris B8441 : B9J08_002739 and Candida tenuis NRRL Y-1498 : CANTEDRAFT_131760
C1_09860C_A	TFA1	0.149635	0.227907	0.195959	0.178213	-0.137237	0.761991	0.338042	0.00701721	0.0613307	0.627105	Protein with polyglutamate motifs and abundant Ser/Thr residues, described as a subunit of TFIIE, which is a basal transcription initiation factor of RNA Polymerase II, possibly an essential gene, disruptants not obtained by UAU1 method
C1_09870W_A	HCM1	0.647684	0.00115529	0.856337	0.00778834	-0.295099	0.714546	1.15389	0.000463162	0.223816	0.57326	Protein with forkhead domain, similar to S. cerevisiae Hcm1p, Hap43p-induced gene
C1_09880C_A	BUD31	-0.00363668	0.981914	-0.396442	0.0597217	0.0595034	0.902057	-0.450633	0.0369657	-0.375276	0.0863223	Bud31 ortholog, not subject to mating-type regulation, in contrast to S. cerevisiae Bud31 which has a role in specifying the bud site, Spider biofilm induced
C1_09900W_A	LIP3	0.63985	0.403309	0.815258	0.297638	0.525884	0.853738	0.29529	0.740129	0.189224	0.83544	Secreted lipase, gene family member whose members are expressed differentially in response to carbon source and infection, possible role in nutrition and/or in creating an acidic microenvironment, flow model biofilm induced
C1_09910C_A	orf19.4857	0.135499	0.386839	-0.967532	1.66132e-09	-0.0881673	0.888756	-0.873804	4.83146e-08	-1.08785	1.50507e-23	Protein with a dual-specificity phosphatase domain, Hap43-induced gene
C1_09920W_A	VPS41	0.210475	0.153935	0.231185	0.150185	0.0218568	0.97917	0.214215	0.15228	0.0362902	0.821616	Protein similar to S. cerevisiae Vps41p, which is involved in vacuole organization and biogenesis, transposon mutation affects filamentous growth, regulated by Gcn4p, induced in response to amino acid starvation (3-aminotriazole treatment)
C1_09930W_A	orf19.4861	0.00128437	0.99679	0.331316	0.234899	0.1513	0.888756	0.185897	0.497667	0.345428	0.113637	Protein of unknown function, rat catheter biofilm repressed
C1_09940W_A	orf19.4861.1	0.155905	0.494724	0.0713221	0.77337	0.295243	0.709607	-0.219752	0.346086	-0.0692272	0.779514	(orf19.4861.1) Protein of unknown function
C1_09950C_A	orf19.4862	0.420175	0.000593967	0.346833	0.0105926	-0.00289479	0.995905	0.353455	0.0217865	-0.0581731	0.689488	Putative integral membrane protein, S. cerevisiae ortholog Tvp23 localizes to late Golgi vesicles, rat catheter biofilm induced
C1_09960W_A	PET100	0.131811	0.385436	0.0385816	0.833295	-0.029346	0.973331	0.0730409	0.680449	-0.0784013	0.649951	(orf19.4862.2) Chaperone that facilitates the assembly of cytochrome c oxidase, plasma membrane protein
C1_09970C_A	PDC2	-0.382663	0.000352903	-0.352613	0.0121528	-0.210914	0.674045	-0.136505	0.409308	0.0452594	0.7578	Homeodomain-like transcription factor, regulator of pyruvate decarboxylase, contains a putative C-terminal activation domain, Glu- and Pro-rich, complements glucose utilization defect of S. cerevisiae pdc2 mutant
C1_09980C_A	orf19.4864	1.27286	2.04464e-14	1.48319	7.01437e-21	0.458243	0.494234	1.02719	1.19221e-07	0.226269	0.1238	Ortholog(s) have acylglycerol lipase activity, role in triglyceride metabolic process and lipid droplet, membrane localization
C1_09990W_A	SAC1	0.232033	0.241673	0.177231	0.413414	0.56639	0.364721	-0.386913	0.0855019	-0.0385451	0.854701	Putative phosphatidylinositol phosphate (PtdInsP) phosphatase, involved in cell wall integrity and morphogenesis
C1_10000C_A	CPP1	0.801317	1.54374e-08	0.780049	4.54715e-05	0.0262788	0.981113	0.757742	0.00011542	-0.00399525	0.984894	VH1 family MAPK phosphatase, regulates Cst20-Hst7-Cek1-Cph1 filamentation pathway, negatively regulates mating, represses yeast-hyphal switch, required for virulence in mice, yeast-enriched, induced by alpha pheromone in SpiderM medium,
C1_10010C_A	SWE1	0.100812	0.561376	-0.108962	0.638435	0.00422979	0.993955	-0.107157	0.664114	-0.193952	0.43636	Putative protein kinase with a role in control of growth and morphogenesis, required for full virulence, mutant cells are small, rounded, and sometimes binucleate, not required for filamentous growth, mutant is hypersensitive to caspofungin
C1_10020W_A	SFU1	-0.591707	0.000340474	0.396269	0.0949565	-0.320807	0.592599	0.720266	0.00286721	1.00427	4.61023e-06	GATA-type transcription factor, regulator of iron-responsive genes, represses iron utilization genes if iron is present, Hap43-repressed, promotes gastrointestinal commensalism in mice, Spider biofilm induced
C1_10030W_A	DBP3	-0.233209	0.257192	-0.47369	0.0170715	-0.331197	0.698696	-0.137533	0.445163	-0.225568	0.0450879	Putative ATP-dependent DEAD-box RNA helicase, Hap43-induced, repressed by prostaglandins, Spider biofilm induced
C1_10040W_A	ERO1	0.203331	0.102992	0.0836465	0.578295	0.265227	0.580583	-0.177508	0.250592	-0.10447	0.41926	Ortholog of S. cerevisiae Ero1, role in formation of disulfide bonds in the endoplasmic reticulum, fluconazole-induced, induced by Mnl1 under weak acid stress, Spider biofilm induced
C1_10050W_A	orf19.4872	2.99038	0.000405238	3.59517	9.11632e-06	2.26499	0.670963	1.34194	0.227278	0.616375	0.331449	Protein of unknown function, induced by Mnl1 under weak acid stress, Hap43-induced, mutant is viable
C1_10060C_A	orf19.4873	2.78617	0.00387328	3.83281	3.77629e-05	-0.319153	0.94851	4.14785	1.88767e-38	1.06251	1.01721e-17	Protein of unknown function, transcript regulated by white-opaque switch, flow model biofilm induced, Spider biofilm induced
C1_10070C_A	MNN23	0.208908	0.0923091	0.434973	0.00243962	0.0185776	0.97917	0.421577	0.00245918	0.241403	0.0736641	Alpha-1,2-mannosyltransferase, mutants hypersensitive to toxic ergosterol analog, amphotericin B, calcofluor white, growth at 42 degrees and have decreased cell wall mannan, flow model biofilm induced
C1_10080W_A	orf19.4875	-0.432146	0.00971136	-0.665609	0.000121265	-0.172372	0.816565	-0.486744	0.0113157	-0.218757	0.185408	Ortholog(s) have role in mRNA splicing, via spliceosome and U2-type spliceosomal complex localization
C1_10090C_A	orf19.4878	0.469	0.000463902	0.799705	1.17579e-07	0.0540538	0.937894	0.749649	1.54558e-07	0.345941	0.00065832	Protein of unknown function, Hap43-repressed, rat catheter biofilm repressed
C1_10100C_A	NTF2	0.148558	0.284192	0.156438	0.318103	-0.0331857	0.964714	0.193925	0.132473	0.0229451	0.877525	(orf19.4879.2) Putative nuclear envelope protein, regulated by Ssn6, rat catheter biofilm repressed
C1_10110W_A	orf19.4880	1.42435	2.39719e-06	2.16743	1.27852e-16	0.707517	0.446393	1.46736	1.63599e-12	0.75978	0.000317967	Protein of unknown function, flow model biofilm induced
C1_10120C_A	orf19.4882	0.0755915	0.495167	0.0310053	0.827764	-0.0590009	0.884296	0.0949012	0.474424	-0.0294017	0.795935	TFIIE small subunit, involved in RNA polymerase II transcription initiation, Spider biofilm induced
C1_10140C_A	orf19.4883	2.34521	2.4004e-19	2.94503	1.83645e-34	0.543328	0.690769	2.40443	1.10288e-17	0.617026	0.00412813	Protein of unknown function, S. cerevisiae ortholog Cos111 confers resistance to the antifungal drug ciclopirox olamine, constitutive expression independent of MTL or white-opaque status, Spider biofilm induced
C1_10150W_A	WOR1	-3.02145	2.13164e-19	-4.50296	4.88401e-19	0.258377	0.79956	-4.76101	3.46549e-19	-1.47324	0.122188	Transcription factor ("master switch") of white-opaque phenotypic switching, required to establish and maintain the opaque state, opaque-specific, nuclear, regulates its own expression, suggested role in regulation of adhesion factors
C1_10160W_A	MIR1	-0.587957	4.895e-06	-0.129484	0.444845	-0.217968	0.761991	0.0931547	0.657378	0.473187	2.46356e-06	Putative mitochondrial phosphate transporter, caspofungin repressed, expression is increased in a fluconazole-resistant isolate, induced upon adherence to polystyrene
C1_10170W_A	orf19.4886	4.72969	1.44814e-14	5.24794	2.89157e-24	1.17798	0.797324	4.02768	8.40826e-15	0.528031	0.188132	Putative adhesin-like protein, Hap43-repressed, rat catheter and Spider biofilm induced
C1_10180C_A	ECM21	1.1351	2.8745e-09	1.93831	8.66314e-22	0.257076	0.79956	1.68235	3.49775e-15	0.82015	7.7882e-12	Predicted regulator of endcytosis of plasma membrane proteins, fluconazole induced, alkaline induced by Rim101, repressed by caspofungin and in azole-resistant strain overexpressing MDR1, flow model, rat catheter and Spider biofilm induced
C1_10190W_A	orf19.4888	-0.0403048	0.767638	-0.48351	0.000335099	-0.0660678	0.88979	-0.413741	0.00365555	-0.427419	1.82722e-05	Has domain(s) with predicted nucleic acid binding, nucleotide binding activity
C1_10200C_A	orf19.4889	-0.62578	3.24647e-06	-0.955269	8.08392e-08	-0.0504427	0.93596	-0.899749	3.30653e-08	-0.313299	0.0599529	Predicted MFS family membrane transporter, member of the drug:proton antiporter (12 spanner) (DHA1) family, Spider biofilm induced
C1_10210C_A	CLA4	0.246922	0.010071	0.674929	3.55888e-08	0.0802887	0.840712	0.600002	1.74784e-06	0.443647	1.98422e-05	Ste20p family Ser/Thr kinase required for wild-type filamentous growth, organ colonization and virulence in mouse systemic infection, role in chlamydospore formation, functional homolog of S. cerevisiae Cla4p, mutant caspofungin sensitive
C1_10220C_A	TPK1	0.0242899	0.897217	-0.318275	0.0547339	0.143966	0.799231	-0.458215	0.00123227	-0.326861	0.0212693	cAMP-dependent protein kinase catalytic subunit, Tpk2 isoform, involved in regulation of filamentation, phenotypic switching and mating, WT nuclear localization requires Bcy1, produced during stationary, not exponential growth
C1_10230C_A	orf19.4893	0.293529	0.0329662	0.578598	0.000111381	0.109728	0.868024	0.473539	0.00305869	0.300494	0.00153743	Ortholog of C. dubliniensis CD36 : Cd36_09630, C. parapsilosis CDC317 : CPAR2_805080, C. auris B8441 : B9J08_004031 and Candida tenuis NRRL Y-1498 : CANTEDRAFT_136811
C1_10240C_A	orf19.4894	0.540805	0.0468692	0.29462	0.321409	-0.0931331	0.949581	0.392903	0.086432	-0.231168	0.17943	Protein with similarity to S. cerevisiae Yer010cp, a protein of unknown function belonging to the prokaryotic RraA family, repressed by benomyl, Hap43-induced, Spider biofilm induced
C1_10250C_A	orf19.4895	-0.270491	0.0619307	-0.588021	0.000282188	-0.334728	0.675113	-0.248465	0.288656	-0.301136	0.0391247	Ortholog of C. dubliniensis CD36 : Cd36_09650, C. parapsilosis CDC317 : CPAR2_805060, C. auris B8441 : B9J08_004034 and Candida tenuis NRRL Y-1498 : CANTEDRAFT_95780
C1_10260C_A	RPA34	-0.664533	1.9326e-05	-1.29952	9.29248e-15	-0.409002	0.514089	-0.88535	4.8175e-07	-0.61951	6.62719e-08	Putative RNA polymerase I subunit, rat catheter biofilm induced
C1_10270C_A	SFH5	-0.45752	3.73455e-06	0.656194	4.93322e-08	0.0718434	0.890925	0.589709	7.66911e-05	1.12897	5.37173e-39	Putative phosphatidylinositol transporter, rat catheter and Spider biofilm repressed
C1_10280C_A	orf19.4898	0.913786	4.67781e-11	1.04661	5.64487e-10	0.0303368	0.977339	1.02037	1.21061e-09	0.147611	0.344467	Putative protein of unknown function, induced by prostaglandins
C1_10290W_A	GCA1	1.29868	1.74014e-08	2.44391	8.58941e-28	-0.142964	0.943358	2.59112	1.57882e-12	1.16154	6.27647e-11	Extracellular/plasma membrane-associated glucoamylase, expressed in rat oral infection, regulated by carbohydrates, pH, galactose, promotes biofilm matrix formation, flow model biofilm induced, Bcr1 repressed in RPMI a/a biofilms
C1_10300W_A	MNN12	1.29458	1.46572e-17	2.21753	4.87041e-40	0.337211	0.670963	1.8835	1.77216e-27	0.938415	4.51038e-22	Predicted alpha-1,3-mannosyltransferase activity with a role in protein glycosylation
C1_10310W_A	orf19.4901	0.730526	0.000860642	0.616632	0.0022608	0.555676	0.665662	0.0628048	0.874336	-0.0976523	0.716855	Predicted methyltransferase, Spider biofilm induced
C1_10320W_A	orf19.4903	0.111092	0.669268	0.0700278	0.814357	0.747326	0.149737	-0.673863	0.00748468	-0.0226026	0.942701	Ortholog(s) have N-acetylglucosaminylphosphatidylinositol deacetylase activity
C1_10330C_A	orf19.4904	-0.0614343	0.685564	-0.523086	0.000821828	0.329831	0.641572	-0.848804	2.17089e-05	-0.445253	0.000623829	Ortholog(s) have nucleosome binding activity, role in chromatin remodeling, histone exchange and Swr1 complex, cytoplasm, nuclear periphery localization
C1_10340W_A	orf19.4905	0.168329	0.445709	-1.32754	6.01907e-10	-0.0326087	0.979791	-1.2892	4.58919e-13	-1.48028	9.32174e-35	Putative MFS transporter, Hap43p-induced gene, also regulated by regulated by Sef1p and Sfu1p, repressed in a ssr1 null mutant
C1_10350C_A	orf19.4906	0.986757	1.09444e-09	0.753642	2.75665e-05	-0.0216593	0.985181	0.77949	5.19736e-07	-0.218446	0.159605	Putative adhesin-like protein, positively regulated by Tbf1, Spider biofilm induced
C1_10360C_A	orf19.4907	0.2453	0.0579045	0.395971	0.0296372	0.367922	0.277119	0.0333716	0.874336	0.165837	0.349473	Putative protein of unknown function, Hap43p-repressed gene, increased transcription is observed upon fluphenazine treatment, possibly transcriptionally regulated by Tac1p, induced by nitric oxide, fungal-specific (no human/murine homolog
C1_10370W_A	orf19.4908	-2.44329	0.0630171	-0.210785	0.850295	-0.746911	0.82545	0.540466	0.637559	2.24253	0.124508	Dubious open reading frame
C1_10380C_A	CBK1	-0.179746	0.0534064	0.0893117	0.577716	-0.0489277	0.910188	0.142347	0.39464	0.284888	0.0284372	Ser/Thr kinase of cell wall integrity pathway, mutants show abnormal morphology and aggregation, Mob2p associated, required for wild-type hyphal growth and transcriptional regulation of cell-wall-associated genes
C1_10390C_A	RPL42	-1.1109	1.26694e-08	-1.37481	2.28856e-08	-0.141539	0.892794	-1.22648	7.82258e-06	-0.250669	0.26649	(orf19.4909.1) Putative 60S ribosomal subunit protein, colony morphology-related gene regulation by Ssn6, Spider biofilm repressed
C1_10400C_A	FGR41	-0.260087	0.119157	-2.27642	4.43569e-39	-0.155325	0.821112	-2.11507	7.73182e-30	-2.00128	3.96755e-39	Putative GPI-anchored adhesin-like protein, transposon mutation affects filamentous growth, Spider biofilm repressed
C1_10410W_A	orf19.4911	0.131891	0.537193	-0.381604	0.102143	-0.178401	0.804292	-0.198062	0.409017	-0.500436	0.0150906	BED zinc finger protein, predicted DNA binding protein, Spider biofilm repressed
C1_10420C_A	orf19.4912	-0.0916624	0.551986	0.302331	0.0684581	-0.14254	0.80914	0.448934	0.00992531	0.409207	0.00298875	Ortholog(s) have ubiquitin protein ligase binding activity, role in positive regulation of receptor internalization, protein ubiquitination, ubiquitin-dependent endocytosis and Golgi apparatus, cytosol, plasma membrane localization
C1_10430W_A	PHO8	-1.11618	2.04395e-05	-2.07657	1.1152e-10	0.488588	0.574727	-2.56267	1.70201e-14	-0.946503	0.0203917	Putative repressible vacuolar alkaline phosphatase, Rim101-induced transcript, regulated by Tsa1, Tsa1B in minimal media at 37 deg, possibly adherence-induced
C1_10440W_A	orf19.985	-0.626807	2.01049e-07	-0.812536	5.26892e-06	-0.242326	0.580583	-0.565103	0.00290109	-0.169153	0.431974	Ortholog of S. cerevisiae : YEL043W, C. glabrata CBS138 : CAGL0L01221g, C. dubliniensis CD36 : Cd36_09830, C. parapsilosis CDC317 : CPAR2_804210 and C. auris B8441 : B9J08_004773
C1_10450W_A	GLY1	-0.281784	0.172364	0.151789	0.566307	-0.0921762	0.933115	0.250379	0.380118	0.448174	0.0389792	L-threonine aldolase, complements glycine auxotrophy of S. cerevisiae shm1 shm2 gly1-1 triple mutant, macrophage/pseudohyphal-induced, the GLY1 locus has an RFLP and is triploid in strain SGY269, flow model biofilm induced
C1_10460W_A	orf19.988	0.333643	0.00317549	0.858116	8.78791e-12	0.127546	0.777526	0.735407	1.91379e-09	0.540049	2.39343e-08	Protein of unknown function, oral infection upregulated gene, upregulated in strains from HIV+ patients with oral candidiasis, mutants have reduced ability to damage oral epithelial cells, transcript possibly regulated upon hyphal formation
C1_10470W_A	orf19.989	-0.884941	2.24379e-11	-0.829675	5.885e-07	-0.218175	0.773439	-0.60644	0.00248076	0.0710456	0.664779	Mitochondrial ribosomal protein of the small subunit, Spider biofilm repressed
C1_10480W_A	DJP1	-0.186782	0.0659915	-0.0819004	0.577681	-0.177974	0.701366	0.101529	0.500248	0.119749	0.29344	Similar to bacterial DnaJ, reported to have a role in peroxisome biogenesis, induced in low iron and upon adherence to polystyrene
C1_10490W_A	LKH1	0.300139	0.00324729	-0.100807	0.55098	0.0609615	0.870187	-0.157182	0.330883	-0.386319	0.0036165	Putative leukotriene A(4) hydrolase, repressed during the mating process, Hog1p-induced
C1_10500W_A	orf19.993	0.261409	0.0876004	0.096317	0.628331	0.0698333	0.932679	0.0323618	0.891996	-0.149533	0.395913	Protein of unknown function, rat catheter biofilm repressed
C1_10510W_A	orf19.994	-0.0121177	0.961667	0.544929	0.00933298	0.078594	0.941438	0.471063	0.063314	0.572832	0.00350601	Protein of unknown function, induced by Mnl1 under weak acid stress, flow model biofilm repressed
C1_10520W_A	orf19.996	0.982223	3.96642e-08	1.2953	3.74841e-12	0.667939	0.0658295	0.631382	2.93792e-05	0.329165	0.0100245	Protein with a predicted leucine-rich repeat domain, possibly an essential gene, disruptants not obtained by UAU1 method
C1_10530W_A	SNL1	0.0715338	0.578185	-0.397075	0.00210966	0.0909885	0.827948	-0.48356	7.75296e-05	-0.453385	2.36723e-06	Ribosome-associated protein predicted to function in protein synthesis, 1 predicted transmembrane domain, rat catheter biofilm repressed
C1_10540C_A	orf19.998	0.207057	0.147842	-0.107054	0.528897	-0.114333	0.827029	0.0128297	0.938534	-0.298294	0.0152135	Putative adapter protein, links synaptojanins Inp52 and Inp53 to the cortical actin cytoskeleton in S. cerevisiae, mutants are viable
C1_10550C_A	GCA2	0.870833	1.77061e-06	1.31872	1.68698e-14	0.0226625	0.985348	1.29914	9.35207e-11	0.463672	0.00476372	Predicted extracellular glucoamylase, induced by ketoconazole, possibly essential, disruptants not obtained by UAU1 method, promotes biofilm matrix formation, Spider biofilm induced, Bcr1-induced in RPMI a/a biofilms
C1_10560C_A	orf19.1002	0.431604	0.00539972	0.372774	0.0317206	0.296395	0.679884	0.0807806	0.687379	-0.042482	0.800927	Protein of unknown function, Hap43-repressed gene
C1_10570C_A	orf19.1005	4.84468	3.99603e-49	4.51475	2.61168e-34	0.357728	0.892794	4.17744	9.28047e-29	-0.319548	0.199608	Protein with predicted RNI-like domains, rat catheter biofilm induced
C1_10580C_A	orf19.1830	2.56515	7.44608e-40	2.91997	1.23663e-49	-0.0838717	0.963667	3.00175	2.41629e-33	0.370719	0.00473326	Protein of unknown function, Hap43-induced, rat catheter and Spider biofilm induced
C1_10600C_A	orf19.1831	0.855741	0.881962	4.24053	0.119651	2.88919	0.838647	1.35631	0.556104	3.4066	0.213111	Dubious open reading frame
C1_10610W_A	FCY23	-0.420108	0.000700646	-0.476816	0.0121888	-0.0744741	0.878747	-0.39792	0.0355525	-0.0406515	0.860962	Putative transporter, Gcn4p-regulated, more similar to S. cerevisiae Tpn1p, which is a vitamin B6 transporter, than to purine-cytosine permeases
C1_10620W_A	orf19.1833	-0.609377	0.000132208	-0.719674	4.88609e-05	-0.177159	0.79956	-0.53817	0.0004149	-0.0949664	0.500506	Ortholog(s) have pseudouridine synthase activity
C1_10630C_A	orf19.1834	-0.10617	0.530743	-0.0993439	0.655714	-0.0844076	0.900355	-0.0112224	0.963484	0.022318	0.927435	Has domain(s) with predicted role in mitotic sister chromatid cohesion
C1_10640C_A	PEA2	-0.134717	0.368284	0.0801323	0.681544	-0.0993117	0.853738	0.183616	0.307402	0.230963	0.168231	Putative coiled-coil polarisome, predicted role in polarized morphogenesis, cell fusion, and low affinity Ca2+ influx, rat catheter biofilm induced
C1_10650W_A	APN2	-0.374105	0.00971136	-0.640483	0.000131593	-0.144608	0.82503	-0.489642	0.0170084	-0.251181	0.174621	Putative class II abasic (AP) endonuclease, flucytosine induced
C1_10660W_A	TBP1	0.230044	0.152687	0.0674445	0.716121	0.019261	0.984836	0.0532313	0.713206	-0.147619	0.199696	Transcription initiation factor, binds TATA box sequence, binding does not require TFIIA, caspofungin repressed, functional homolog of S. cerevisiae and human TATA-binding proteins, Spider biofilm induced
C1_10670C_A	RPA190	-0.825412	1.11096e-09	-0.730337	9.65476e-06	-0.199907	0.772616	-0.525159	0.00216918	0.110674	0.426054	Putative RNA polymerase I subunit A190, Hap43p-induced gene, flucytosine induced
C1_10680C_A	orf19.1840	0.981002	4.04377e-14	1.27833	2.94924e-15	-0.0668293	0.910188	1.34905	7.25895e-18	0.312446	0.0283529	Predicted lipid-binding ER protein, involved in ER-plasma membrane tethering, Spider biofilm induced
C1_10690W_A	orf19.2352	-0.421524	0.00106937	-0.874131	2.12639e-09	-0.176127	0.759573	-0.69257	3.585e-06	-0.437968	9.50909e-05	Ortholog(s) have mitochondrion localization
C1_10700C_A	NIT3	0.509753	6.07564e-05	0.338629	0.0675341	-0.0252207	0.978385	0.367526	0.059338	-0.156925	0.372226	Putative nitrilase, regulated by Gcn2p and Gcn4p, protein present in exponential and stationary growth phase yeast cultures
C1_10710C_A	orf19.2350	-0.582332	0.00760928	-0.939044	9.2015e-05	0.00751045	0.992084	-0.9424	2.09896e-05	-0.343827	0.161673	Protein similar to S. cerevisiae Yor378w, MFS family transporter, transposon mutation affects filamentous growth, null mutants are viable, fungal-specific (no human or murine homolog)
C1_10720C_A	MNN2	-0.336847	0.00126798	0.143863	0.311005	-0.146245	0.751392	0.294845	0.029238	0.49618	3.34511e-07	Alpha-1,2-mannosyltransferase, similar to S. cerevisiae Mnn2, role in cell wall integrity, temperature sensitivity, iron utilization in low iron, Tn mutation affects filamentous growth, filament induced, increased chitin exposes beta-glucan
C1_10730W_A	orf19.2346	0.813885	2.35595e-08	0.597064	0.00118982	0.0459568	0.95244	0.55607	0.000700247	-0.202211	0.233628	Putative protein of unknown function, transcription is positively regulated by Tbf1p
C1_10740C_A	ASR1	0.225391	0.552954	-0.355036	0.322054	0.0787717	0.973331	-0.429791	0.0610504	-0.563488	2.06415e-05	Heat shock protein, transcript regulated by cAMP, osmotic stress, ciclopirox olamine, ketoconazole, repressed by Cyr1, Ras1, colony morphology-related regulated by Ssn6, stationary phase enriched, Hap43-induced, Spider biofilm induced
C1_10750C_A	orf19.2343.1	-0.184559	0.146047	0.0521054	0.745085	-0.175843	0.706944	0.232898	0.0604862	0.251507	0.00828475	(orf19.2343.1) Putative vacuolar H+ ATPase subunit e of the V-ATPase V0 subcomplex, added to Assembly 21 based on comparative genome analysis
C1_10760W_A	VPS23	0.0466981	0.789091	-0.219991	0.20783	0.022672	0.977339	-0.238385	0.157471	-0.252179	0.123188	ESCRT I protein sorting complex protein, involved in proteolytic activation of Rim101, which regulates pH response, ortholog of S. cerevisiae Stp22/Vps23
C1_10770W_A	SFT2	-0.0432342	0.809718	-0.216448	0.222655	0.148647	0.758752	-0.359689	0.035077	-0.158822	0.415491	Putative membrane protein, transcript regulated by Mig1, Spider biofilm induced
C1_10780C_A	HNT1	0.684786	4.63443e-10	0.536331	0.000802872	0.00979882	0.985688	0.530522	0.00100724	-0.134132	0.40854	Histidine triad nucleotide-binding protein, protein level decreases in stationary phase cultures
C1_10790W_A	CDC48	0.339277	0.00411991	0.119666	0.522417	0.0231029	0.978385	0.100466	0.602589	-0.205048	0.173164	Putative microsomal ATPase, plasma membrane-localized, regulated by Gcn2 and Gcn4, induced by amino acid starvation (3-AT), macrophage/pseudohyphal-repressed, protein levels decrease in stationary phase yeast, Spider biofilm repressed
C1_10800C_A	ALP1	0.0845558	0.795895	0.0948881	0.760887	-0.0844129	0.955485	0.1841	0.347915	0.0251148	0.883678	Cystine transporter, present in pathogenic yeasts (no human or murine homolog), Spider biofilm induced
C1_10810W_A	orf19.2336	0.450262	0.569175	0.555419	0.450503	0.465189	0.868024	0.0949614	0.914687	0.120003	0.895331	Pry family pathogenesis-related protein, predicted to be extracellular
C1_10820C_A	orf19.2335	0.00360674	0.980908	-0.298313	0.0497941	0.117402	0.814026	-0.411056	0.000792123	-0.286566	0.0041147	Putative aspartyl aminopeptidase, stationary phase enriched protein, mutation confers hypersensitivity to 5-fluorouracil (5-FU), Hog1-induced, planktonic growth-induced, rat catheter and Spider biofilm repressed
C1_10830W_A	BIG1	-0.0717012	0.747928	-0.0892742	0.675318	0.271487	0.714836	-0.357637	0.0246075	-0.00247928	0.988919	Endoplasmic reticulum (ER) protein, ortholog of S. cerevisiae Big1, required for beta-1,6-glucan synthesis, filamentation, adhesion, and virulence, rat catheter biofilm repressed
C1_10840C_A	orf19.2333	0.39685	0.000571469	0.769132	5.73783e-05	-0.0430566	0.949865	0.816656	2.74669e-05	0.386716	0.0334543	Ortholog(s) have role in retrograde transport, endosome to Golgi and cytoplasm, late endosome localization
C1_10850W_A	orf19.2332	-0.00106228	0.999528	1.07881	0.355671	0.656815	0.885086	0.405884	0.732841	1.09394	0.312707	Ortholog of C. dubliniensis CD36 : Cd36_10180, C. parapsilosis CDC317 : CPAR2_210560, Candida tropicalis MYA-3404 : CTRG_04072, Candida albicans WO-1 : CAWG_00348 and Candida metapsilosis : CMET_2506
C1_10860C_A	ADA2	-0.15156	0.529907	-0.665003	0.00259052	-0.164925	0.851697	-0.494481	0.00130909	-0.498813	2.72034e-06	Zinc finger and homeodomain transcriptional coactivator, role in cell wall integrity and in sensitivity to caspofungin, required for the normal transcriptional response to caspofungin, required for yeast cell adherence to silicone substrate
C1_10870W_A	RPS17B	-0.806936	2.23522e-08	-1.05242	1.06076e-09	-0.0254617	0.984359	-1.02133	4.41323e-08	-0.231115	0.0817706	(orf19.2329.1) Ribosomal protein 17B, downregulated upon phagocytosis by murine macrophages, Hap43-induced, Spider biofilm repressed
C1_10880W_A	orf19.2330	-0.87919	1.02097e-10	-0.990516	7.0894e-11	-0.359373	0.603219	-0.625737	0.000822234	-0.0959913	0.473551	Putative U3 snoRNA-associated protein, Hap43-induced, transposon mutation affects filamentous growth, repressed by prostaglandins
C1_10890C_A	orf19.2328	-0.124254	0.294563	-0.137838	0.295541	0.00716823	0.985867	-0.140243	0.253574	0.00178557	0.990243	Ortholog of C. dubliniensis CD36 : Cd36_10220, C. parapsilosis CDC317 : CPAR2_210530, C. auris B8441 : B9J08_000256 and Candida tenuis NRRL Y-1498 : CANTEDRAFT_105553
C1_10910C_A	orf19.2326	-0.406775	0.00283913	-0.913875	1.37113e-09	-0.20593	0.710557	-0.702244	4.20842e-05	-0.491951	0.00192141	Ortholog(s) have role in double-strand break repair via homologous recombination, intra-S DNA damage checkpoint, mitotic sister chromatid cohesion and positive regulation of protein sumoylation, more
C1_10920W_A	orf19.2325	-0.127988	0.493628	-0.537494	0.00168439	-0.0214776	0.97917	-0.510581	0.00177227	-0.394345	0.0282005	Ortholog(s) have RNA polymerase III general transcription initiation factor activity and RNA polymerase III type 1 promoter sequence-specific DNA binding, more
C1_10930C_A	UBA4	-0.253255	0.0570434	-0.32217	0.0324375	-0.198284	0.711399	-0.118711	0.457733	-0.0542056	0.707254	Putative ubiquitin activating protein, Hap43-repressed, induced by prostaglandins, clade-associated gene expression
C1_10940C_A	ERP5	-0.12014	0.356282	-0.191408	0.181804	-0.0362127	0.949341	-0.150204	0.203244	-0.0560822	0.627376	(orf19.2322.3) Protein involved in ER to Golgi transport, rat catheter and Spider biofilm repressed
C1_10950C_A	orf19.2320	-0.710395	8.82336e-08	-0.659894	0.000103127	-0.2668	0.702837	-0.387798	0.0515997	0.0661642	0.729554	Putative serine/threonine-protein kinase, possibly an essential gene, disruptants not obtained by UAU1 method
C1_10960W_A	orf19.2318.1	-0.648256	3.82221e-08	-0.369266	0.0132685	-0.210531	0.718724	-0.152529	0.398013	0.293717	0.0169544	(orf19.2318.1) Ortholog(s) have inositol phosphoceramide synthase regulator activity, role in inositol phosphoceramide metabolic process and inositol phosphoceramide synthase complex, integral component of Golgi membrane localization
C1_10970W_A	orf19.2319	-0.658792	1.03051e-07	-0.852627	1.85916e-10	-0.36474	0.458171	-0.482955	0.00393377	-0.178444	0.154908	Putative nucleolar protein with a predicted role in pre-rRNA processing, Hap43-induced gene, repressed in core stress response
C1_10980W_A	orf19.2317	0.85054	0.000100899	3.59927	1.80722e-96	0.440908	0.761511	3.16521	4.18549e-28	2.76547	4.00684e-101	Protein of unknown function, induced by alpha pheromone in SpiderM medium
C1_10990C_A	RTG3	-0.000544597	0.996481	-0.0645566	0.688556	-0.0984231	0.825008	0.0384115	0.830539	-0.0485194	0.75324	Transcription factor with bZIP motif involved in regulation of galactose catabolism genes, performs role analogous to Gal4p in S. cerevisiae, regulates carbon source-dependent stress response, regulates sphingolipid homeostasis
C1_11000C_A	orf19.2314	-0.277004	0.18257	-0.443731	0.0366075	-0.442019	0.655347	0.00421203	0.988057	-0.152729	0.323111	Protein with a role in nucleolar integrity and processing of pre-rRNA, mutation confers hypersensitivity to 5-fluorocytosine (5-FC), 5-fluorouracil (5-FU), and tubercidin (7-deazaadenosine), Hap43-induced, Spider biofilm induced
C1_11010C_A	orf19.2313	0.24309	0.0879121	0.180029	0.275846	0.0408879	0.950773	0.143574	0.357263	-0.0487289	0.758508	Putative ortholog of S. cerevisiae Pex32 a peroxisomal integral membrane protein with a role in negative regulation of peroxisome size, Hap43-repressed gene
C1_11020W_A	orf19.2312	0.0759302	0.699006	-0.218059	0.273446	0.00733423	0.991051	-0.220213	0.240575	-0.277881	0.0679217	Protein similar to ferric reductase Fre10p, possibly an essential gene, disruptants not obtained by UAU1 method
C1_11030W_A	RPL82	-0.843762	2.41826e-10	-0.951345	2.93564e-10	-0.160983	0.808133	-0.784593	3.12278e-07	-0.092233	0.462136	Predicted ribosomal protein, genes encoding cytoplasmic ribosomal subunits, translation factors, and tRNA synthetases are downregulated upon phagocytosis by murine macrophage
C1_11040W_A	RPL29	-1.01925	3.30229e-06	-1.21208	1.24944e-05	-0.207481	0.856063	-0.997279	0.00164892	-0.179744	0.546694	(orf19.2310.1) Ribosomal protein L29, induced upon germ tube formation, colony morphology-related gene regulation by Ssn6, intron in 5'-UTR, Spider biofilm repressed
C1_11050W_A	orf19.2310	-0.579571	0.00641697	-0.403536	0.110526	0.0576211	0.952914	-0.456818	0.0869742	0.192829	0.530749	Predicted single-stranded nucleic acid binding protein, flow model biofilm induced
C1_11060C_A	RPL2	-0.967354	6.10824e-09	-1.1899	2.53739e-09	-0.215493	0.804292	-0.968422	5.71642e-06	-0.208453	0.209032	(orf19.2309.2) Putative 60S ribosomal protein L2, Hap43-induced gene, repressed in infected rabbit kidney in SC5314, but not NGY152, strain background, Spider biofilm repressed
C1_11070W_A	PET127	-0.185786	0.220492	-0.291483	0.0848259	-0.187689	0.795137	-0.0997922	0.62262	-0.0892999	0.515867	Protein with a predicted role in 5'-end processing of mitochondrial RNAs, ortholog of S. cerevisiae Pet127, Hap43-induced, rat catheter and Spider biofilm induced
C1_11080W_A	orf19.2308	1.62513	3.43866e-22	2.24098	1.84896e-31	0.19171	0.812035	2.05182	1.64954e-33	0.632818	2.38987e-06	Putative 6-phosphofructo-2-kinase, catalyzes synthesis of fructose-2,6-bisphosphate, Hap43-repressed, flow model, rat catheter and Spider biofilm induced
C1_11090C_A	orf19.2307	-0.291725	0.00985685	-0.297222	0.0265594	-0.164766	0.749563	-0.12812	0.427309	0.010044	0.947589	Ortholog(s) have role in mRNA 3'-end processing, mRNA polyadenylation, pre-mRNA cleavage required for polyadenylation and mRNA cleavage and polyadenylation specificity factor complex, nucleus localization
C1_11100W_A	orf19.2306	0.186445	0.3032	0.0237607	0.909261	0.0481438	0.956748	-0.0203892	0.892922	-0.14754	0.234316	Ortholog(s) have acireductone dioxygenase (Ni2+-requiring) activity and role in L-methionine salvage from methylthioadenosine
C1_11110C_A	orf19.2305	-0.321088	0.00859501	-0.695573	2.94676e-06	0.0504798	0.967302	-0.739413	0.000462721	-0.358645	0.00833084	Ortholog(s) have tubulin binding activity, role in tubulin complex assembly and cytoplasm, prefoldin complex localization
C1_11120C_A	orf19.2304	0.348195	7.33504e-05	0.513678	0.000224495	-0.000985913	0.998354	0.518344	0.00110027	0.180284	0.153574	Protein similar to S. cerevisiae Gvp36p, transposon mutation affects filamentous growth
C1_11130W_A	FGR16	0.0950291	0.678187	-0.374186	0.0849494	0.00772577	0.992084	-0.376264	0.0917098	-0.453658	0.0238307	Protein lacking an ortholog in S. cerevisiae, transposon mutation affects filamentous growth, fluconazole-downregulated
C1_11140W_A	orf19.2302	0.807976	1.8719e-08	0.911087	4.11226e-08	0.0041431	0.995562	0.912202	3.33266e-09	0.118353	0.343273	Ortholog(s) have enzyme regulator activity, role in cellular calcium ion homeostasis, glycosphingolipid biosynthetic process and integral component of endoplasmic reticulum membrane localization
C1_11150W_A	orf19.2301	-0.017416	0.906894	-0.393124	0.0700957	-0.0169558	0.981447	-0.370751	0.106043	-0.362111	0.101945	Ortholog(s) have role in proteasome regulatory particle assembly and cytoplasm, cytosol, nucleus localization
C1_11160C_A	orf19.2299	-0.66637	0.00115632	-0.956149	2.37085e-05	-0.0974777	0.924764	-0.852655	5.1185e-05	-0.276427	0.0962119	Ortholog(s) have protein tag activity
C1_11170W_A	WBP1	-0.230226	0.0229166	-0.243123	0.0589447	-0.00633968	0.987636	-0.232158	0.044341	0.00276368	0.982464	Putative oligosaccharyltransferase subunit, Spider biofilm repressed
C1_11190W_A	ARL3	-0.0406165	0.818429	-0.272413	0.099624	-0.0682872	0.897182	-0.199329	0.153624	-0.216858	0.0898274	Putative Ras superfamily GTPase, induced by nitric oxide independent of Yhb1p
C1_11200W_A	orf19.2296	1.32971	3.4411e-09	1.07466	1.13231e-05	0.112378	0.918081	0.965852	1.44219e-06	-0.23973	0.100478	Predicted mucin-like protein, ketoconazole-induced, fluconazole-repressed, induced in cyr1 mutant, colony morphology-related gene regulation by Ssn6, flow model biofilm induced, Spider biofilm induced
C1_11210C_A	HAP43	-0.0139529	0.963139	-0.733522	0.0019822	-0.321461	0.749151	-0.407728	0.0741248	-0.702481	3.08592e-05	CCAAT-binding factor-dependent transcription factor, repressor, also called CAP2, required for low iron response, similar to bZIP transcription factor AP-1, repressed by Sfu1, ciclopirox olamine induced, rat catheter, Spider biofilm induced
C1_11220C_A	TIM50	-0.681324	1.48774e-12	-0.841211	5.77301e-11	-0.284179	0.521973	-0.55227	0.000232063	-0.14422	0.209607	Predicted component of the Translocase of the Inner Mitochondrial membrane (TIM23 complex), involved in mitochondrial protein import, Spider biofilm repressed
C1_11230W_A	FGR39	-0.434878	0.00821412	-1.25263	1.50501e-12	-0.154565	0.849433	-1.09237	1.93274e-07	-0.802772	4.05234e-08	Protein lacking an ortholog in S. cerevisiae, transposon mutation affects filamentous growth
C1_11240C_A	CHO1	0.85661	3.39273e-13	1.26747	5.32074e-25	0.122962	0.827025	1.14763	2.74953e-14	0.426487	5.95925e-05	Putative phosphatidylserine synthase, ortholog of S. cerevisiae CHO1, transposon mutation affects filamentous growth, regulated by Nrg1, Tup1
C1_11250W_A	orf19.676	-0.133394	0.400624	0.561516	0.000364956	-0.116742	0.837053	0.683835	3.66631e-08	0.710508	4.26207e-14	Microtubule-binding protein of the cortical microtubule, delays exit from mitosis when the spindle is abnormally oriented, Spider biofilm repressed
C1_11260C_A	orf19.675.1	2.57503	1.83928e-08	3.67823	1.84799e-20	1.58731	0.670963	2.13435	0.0035547	1.12752	6.74023e-06	(orf19.675.1) Putative adhesin-like protein
C1_11270W_A	orf19.675	3.03642	1.46708e-69	3.18263	3.32447e-55	0.516974	0.629783	2.66962	4.42805e-25	0.160993	0.349224	Cell wall protein, induced in core stress response and core caspofungin response, iron-regulated, amphotericin B, ketoconazole, and hypoxia induced, regulated by Cyr1, Ssn6, induced in oralpharyngeal candidasis, Spider biofilm repressed
C1_11280W_A	orf19.674	0.430138	0.000173885	0.337347	0.0149515	0.186143	0.701366	0.155803	0.287383	-0.0777388	0.54684	Ortholog(s) have U6 snRNA binding activity and role in mRNA cis splicing, via spliceosome, mRNA splicing, via spliceosome
C1_11290W_A	orf19.673	0.681901	0.000111914	0.6777	0.00293464	-0.136659	0.854114	0.818242	0.000283283	0.00741164	0.978587	Has domain(s) with predicted FMN binding, catalytic activity, oxidoreductase activity
C1_11300C_A	orf19.672	0.141554	0.31079	-0.118681	0.482526	0.0227742	0.978385	-0.13628	0.346831	-0.244097	0.0287105	Ortholog(s) have RNA binding, first spliceosomal transesterification activity, role in mRNA 5'-splice site recognition and U5 snRNP localization
C1_11310C_A	PSP1	0.29927	0.0152915	0.616622	9.501e-05	0.171554	0.766065	0.44924	0.00633334	0.333901	0.00953086	Protein repressed during the mating process
C1_11320C_A	orf19.670.2	1.14001	0.144518	3.13283	0.00146659	1.3744	0.690769	1.76534	0.0663958	2.00722	0.00696626	(orf19.670.2) Protein of unknown function, hypoxia, Hap43-repressed, ketoconazole induced, induced in oralpharyngeal candidasis, 16h flow model biofilm repressed, late-stage flow model biofilm induced, rat catheter and Spider biofilm induced
C1_11330C_A	SMT3	-0.244764	0.14221	-0.368796	0.0652594	-0.133588	0.862955	-0.228797	0.28332	-0.11009	0.51717	SUMO, small ubiquitin-like protein, Smt3p-conjugated proteins localize to septation site and mother side of bud neck, C. albicans septins appear not to be Smt3p-modified, in contrast to S. cerevisiae septins
C1_11340W_A	PRM1	0.698197	0.0391818	0.301235	0.479921	0.24564	0.868889	0.0598819	0.903073	-0.383463	0.321433	Putative membrane protein with a predicted role in membrane fusion during mating, Hap43p-repressed gene, protein induced during the mating process
C1_11350C_A	TOS4	0.41312	0.000792322	0.28206	0.175901	-0.0801327	0.868024	0.367565	0.081381	-0.114902	0.639235	Putative fork-head transcription factor, rat catheter and Spider biofilm repressed
C1_11360W_A	RPL37B	-1.03052	1.8719e-08	-1.29343	2.28374e-09	-0.236309	0.79956	-1.0508	2.17082e-06	-0.249074	0.149089	(orf19.667.1) Ribosomal protein L37, Hap43-induced, Spider biofilm repressed
C1_11370C_A	orf19.666	-0.00768461	0.964873	-0.489754	0.00161594	0.0345496	0.96969	-0.519078	0.000446565	-0.465882	0.000120693	Essential protein required for the DNA integrity checkpoint pathway, Spider biofilm induced
C1_11380W_A	NEP1	-0.807664	1.40944e-07	-1.13189	5.39246e-12	-0.226526	0.750948	-0.900647	3.45432e-09	-0.308951	0.00807757	Ortholog(s) have rRNA (pseudouridine) methyltransferase activity
C1_11390W_A	orf19.664	-0.537621	0.598034	0.0426028	0.973539	0.994497	0.70892	-0.946228	0.420349	0.606574	0.714687	Ortholog of C. dubliniensis CD36 : Cd36_10680, Debaryomyces hansenii CBS767 : DEHA2E14058g, Pichia stipitis Pignal : PICST_29620 and Candida guilliermondii ATCC 6260 : PGUG_03306
C1_11400C_A	GIN4	-0.11343	0.366303	0.472007	0.0145127	-0.100381	0.819562	0.577555	0.00418614	0.601977	0.00169256	Autophosphorylated kinase, role in pseudohyphal-hyphal switch and cytokinesis, phosphorylates Cdc11p on S395, necessary for septin ring within germ tube but not for septin band at mother cell junction, physically associates with septins
C1_11410C_A	orf19.8278	0.034452	0.917639	-0.878645	0.00399302	0.150065	0.887873	-1.02249	0.000397161	-0.895525	0.000820612	Predicted ORF from original SGTC Assembly 19 annotation, removed from the reduced ORF set by the SGTC, subsequently reinstated in Assembly 21 based on comparative genome analysis
C1_11420W_A	KRR1	-0.0101345	0.966206	-0.398222	0.048638	-0.320885	0.690769	-0.0720925	0.698935	-0.372521	0.00205221	Putative nucleolar protein, repressed benomyl treatment or in an azole-resistant strain that overexpresses MDR1, F-12/CO2 early biofilm induced
C1_11430W_A	orf19.660	0.176308	0.219512	0.117365	0.589302	-0.178017	0.683804	0.299667	0.162995	-0.0426425	0.878002	Protein of unknown function, mRNA binds She3
C1_11440C_A	GIN1	0.373164	0.000833189	0.548128	0.0032415	-0.111448	0.799231	0.665021	0.000492975	0.191215	0.37161	Protein involved in regulation of DNA-damage-induced filamentous growth, putative component of DNA replication checkpoint, ortholog of S. cerevisiae Mrc1p, an S-phase checkpoint protein, Hap43p-induced gene
C1_11450C_A	SAM2	-0.504827	0.00370219	-0.497503	0.000225698	-0.0315897	0.977339	-0.46036	0.00775889	0.0220641	0.925131	S-adenosylmethionine synthetase, localizes to surface of hyphae, not yeast cells, alkaline, Hog1-induced, farnesol-downregulated, F-12/CO2 early biofilm induced, Spider biofilm repressed
C1_11470C_A	DPP1	0.152629	0.38417	-0.0123914	0.95329	0.329183	0.580583	-0.338065	0.0618472	-0.148574	0.35726	Putative diacylglycerol pyrophosphate phosphatase of diacylglycerol production for phospholipid biosynthesis, downregulation correlates with clinical development of fluconazole resistance
C1_11480W_A	PHO84	-0.306848	0.0170933	-0.388629	0.0201945	-0.0897899	0.929149	-0.293653	0.258507	-0.066177	0.689725	High-affinity phosphate transporter, transcript regulated by white-opaque switch, Hog1, ciclopirox olamine or alkaline induced, caspofungin, stress repressed, required for normal TORC1 function
C1_11490C_A	BTA1	1.38648	0.012452	1.07205	0.0748849	0.704619	0.773439	0.372461	0.583718	-0.299232	0.617051	Ortholog of C. dubliniensis CD36 : Cd36_10780, C. parapsilosis CDC317 : CPAR2_208080, C. auris B8441 : B9J08_003841 and Candida tenuis NRRL Y-1498 : CANTEDRAFT_120956
C1_11500C_A	ARO7	-0.29603	0.00571213	-0.338586	0.0524659	-0.121672	0.801151	-0.213124	0.282107	-0.0265009	0.905021	Putative chorismate mutase, fungal-specific (no human or murine homolog), alkaline upregulated
C1_11510C_A	orf19.1169	0.483801	0.438566	0.723199	0.0222929	-0.181047	0.894592	0.907974	0.0016278	0.258305	0.438879	Putative DnaJ-like molecular chaperone, Spider biofilm induced
C1_11520C_A	ZCF3	-0.377229	0.119352	-0.954793	0.000123702	-0.254466	0.788672	-0.69516	0.000159311	-0.561705	0.000380708	Zn(II)2Cys6 domain transcription factor, required for filamentous growth, resistance to rapamycin and flucytosine, possibly an essential gene, disruptants not obtained by UAU1 method, Hap43-repressed, Spider and flow model biofilm induced
C1_11530C_A	orf19.1167	1.55052	1.41822e-12	1.80498	6.51638e-16	0.176912	0.854114	1.63253	1.20145e-13	0.269311	0.235036	Ortholog(s) have sulfonate dioxygenase activity and role in sulfur compound catabolic process
C1_11540C_A	CTA3	0.349609	0.0103782	0.510704	0.00123201	-0.0302205	0.974758	0.545167	0.000205692	0.176532	0.157691	Protein similar to S. cerevisiae Ede1p, which is involved in endocytosis, activates transcription in 1-hybrid assay in S. cerevisiae
C1_11550W_A	GAR1	-0.902964	1.67132e-05	-1.1553	5.66657e-07	-0.38863	0.712013	-0.760106	0.00237525	-0.238253	0.200397	Putative H/ACA snoRNP pseudouridylase complex protein, mutation confers hypersensitivity to tubercidin (7-deazaadenosine), macrophage/pseudohyphal-induced, Spider biofilm repressed
C1_11560C_A	orf19.1163	-0.332886	0.0184012	-0.426544	0.00929929	-0.108792	0.872424	-0.312853	0.107145	-0.0769374	0.647547	Has domain(s) with predicted GTP binding activity
C1_11570W_A	orf19.1162.1	-0.113431	0.647794	-0.00745836	0.978168	-0.142222	0.866766	0.140283	0.605727	0.122	0.649152	(orf19.1162.1) Ortholog of S. cerevisiae : YJR112W-A, C. glabrata CBS138 : CAGL0C04829g, C. dubliniensis CD36 : Cd36_10860, C. parapsilosis CDC317 : CPAR2_203700 and C. auris B8441 : B9J08_001575
C1_11580W_A	orf19.1162	-0.42811	0.00689032	-0.618493	0.00159516	-0.0355626	0.974758	-0.577752	0.00208035	-0.176567	0.335004	Protein of unknown function, transcript upregulated by benomyl treatment
C1_11590W_A	PLD1	-0.179625	0.129198	0.663589	4.25197e-07	-0.103946	0.82994	0.773071	1.05363e-10	0.858528	8.19004e-31	Phospholipase D1, required for phosphatidic acid and for most diacylglycerol production, required for wild-type mouse virulence, but not rat oral virulence, mutant defect in hyphal growth on solid substrates, similar to S. cerevisiae Spo14p
C1_11600W_A	orf19.1160	-0.109317	0.493628	-0.412279	0.0109082	0.259616	0.583779	-0.66735	1.58499e-06	-0.288575	0.0259868	Ortholog(s) have COPII receptor activity and role in endoplasmic reticulum to Golgi vesicle-mediated transport, fungal-type cell wall organization, protein retention in Golgi apparatus
C1_11610C_A	orf19.1159	1.08154	7.3156e-09	1.25766	1.23238e-09	0.117847	0.886499	1.14398	1.01227e-13	0.191281	0.149666	Protein similar to A. nidulans CysA serine O-trans-acetylase, suggests that C. albicans uses an O-acetyl-serine (OAS) pathway of sulfur assimilation, F-12/CO2 early biofilm induced, Spider biofilm induced
C1_11620W_A	orf19.1158	0.388138	0.0453881	-0.306519	0.246626	0.0643769	0.940514	-0.368088	0.183981	-0.679892	0.00596944	Ortholog of S. cerevisiae Yft2 required for normal ER membrane biosynthesis, Hap43-repressed gene
C1_11630C_A	FUS1	-0.919506	0.109792	0.0255397	0.968509	0.691083	0.694348	-0.662792	0.168994	0.961003	0.0962268	Membrane protein required for mating, ortholog of S. cerevisiae Fus1, transcript induced by Cph1 in cells homozygous for the MTLa locus, alpha factor induced
C1_11640C_A	DPP2	-0.461991	9.67356e-05	-0.689571	1.41664e-05	-0.112231	0.79956	-0.572857	0.000225046	-0.211937	0.183255	Protein similar to S. cerevisiae pyrophosphate phosphatase Lpp1p, possible role in farnesol biosynthesis
C1_11650W_A	EGD1	-0.527719	0.000124385	-0.813942	1.46773e-07	-0.168303	0.795137	-0.640584	1.73026e-05	-0.271717	0.0127303	Putative GAL4 DNA-binding enhancer protein, soluble protein in hyphae, biofilm induced, macrophage/pseudohyphal-induced, equal level of protein in exponential and stationary growth phase yeast cultures, Spider biofilm repressed
C1_11660W_A	GAD1	1.47827	1.62334e-10	1.76971	3.95885e-12	0.340889	0.77308	1.43003	1.67561e-08	0.306302	0.0594866	Putative glutamate decarboxylase, alkaline, macrophage-downregulated gene, amphotericin B induced, induced by Mnl1 under weak acid stress, stationary phase enriched protein, rat catheter biofilm repressed
C1_11670W_A	orf19.1152	0.981735	5.82912e-10	1.75968	1.81528e-23	0.619152	0.229184	1.14349	3.15847e-07	0.793034	1.16212e-07	Protein of unknown function, induced in core stress response, Gcn2 and Gcn4 regulated, flow model biofilm induced, Spider biofilm induced
C1_11680C_A	orf19.1150.1	0.126258	0.623741	-0.584371	0.0167241	-0.509609	0.527596	-0.0717858	0.834914	-0.694596	0.00416563	(orf19.1150.1) Ortholog of C. dubliniensis CD36 : Cd36_10990, C. parapsilosis CDC317 : CPAR2_804585, C. auris B8441 : B9J08_000968 and Candida tenuis NRRL Y-1498 : cten_CGOB_00256
C1_11690W_A	orf19.1150	0.742129	1.16635e-09	0.698301	0.00019405	-0.045479	0.973132	0.7465	0.00215548	-0.0288311	0.906469	GATA-like transcription factor, oral infection induced, mutant has reduced capacity to damage oral epithelial cells, regulated by Gcn2 and Gcn4, Spider biofilm induced
C1_11700C_A	MRF1	1.4028	2.19817e-17	1.95467	1.21345e-22	0.298387	0.75735	1.65871	2.88434e-13	0.566727	8.43283e-05	Putative mitochondrial respiratory protein, induced by farnesol, benomyl, nitric oxide, core stress response, oxidative stress-induced via Cap1, stationary-phase enriched protein, Spider biofilm induced
C1_11710C_A	orf19.1148	0.416044	0.839926	2.31991	0.0652594	1.93814	0.743814	0.376301	0.793519	1.92198	0.115398	Ortholog of C. dubliniensis CD36 : Cd36_11020 and Candida albicans WO-1 : CAWG_00266
C1_11720W_A	orf19.1146	-0.0490067	0.885174	1.73739	2.39921e-19	-0.104676	0.907419	1.84613	1.34663e-23	1.80164	1.15484e-17	Ortholog of Candida albicans WO-1 : CAWG_00265
C1_11730W_A	orf19.1144	-0.220227	0.0254917	0.907712	3.07018e-15	-0.0608815	0.887873	0.973822	1.38558e-17	1.14331	6.61293e-53	Protein with SEL-1 like protein domain, early-stage flow model biofilm induced
C1_11740W_A	orf19.1143	-0.164245	0.273448	-0.797095	4.41789e-06	0.0316464	0.974758	-0.823457	1.74491e-06	-0.617149	1.6604e-05	Ortholog of Pichia stipitis Pignal : PICST_30878, Candida tropicalis NEW ASSEMBLY : CTRG1_01052, Spathaspora passalidarum NRRL Y-27907 : SPAPADRAFT_60017 and Candida guilliermondii ATCC 6260 : PGUG_05223
C1_11750W_A	AVT4	0.616202	2.57437e-08	0.705284	4.78946e-06	0.378943	0.229184	0.330705	0.0591004	0.105444	0.521222	Putative vacuolar transporter of large neutral amino acids, induced by alpha pheromone in SpiderM medium
C1_11760C_A	orf19.1140	-0.0869878	0.525642	-0.467	0.000729011	-0.12347	0.79956	-0.339265	0.0133104	-0.365033	0.000421036	Protein of unknown function, Spider biofilm repressed
C1_11770C_A	orf19.1139	-0.467136	1.03175e-07	-0.48804	0.000967855	3.18939e-06	0.999971	-0.483368	0.001184	-0.00467433	0.98078	Protein of unknown funtion, S. cerevisiae ortholog Svl3 plays a role in endocytosis and is localized to the bud neck, Spider biofilm induced
C1_11790W_A	orf19.1137	0.260383	0.237057	0.0860499	0.732693	0.17072	0.825008	-0.0803068	0.688705	-0.157921	0.432229	Thymidylate kinase of unknown role, forms a dimer, potential target for antifungal drugs
C1_11800C_A	orf19.1136	0.282635	0.719785	0.022352	0.977444	1.53414	0.350044	-1.51148	0.0120526	-0.247888	0.767043	Ortholog(s) have AP-2 adaptor complex, clathrin-coated vesicle localization
C1_11810W_A	CAS1	-0.0241054	0.889671	-0.0061571	0.974224	0.255884	0.654014	-0.256862	0.0827659	0.0343511	0.812311	Putative transcription factor with Ku70/Ku80 beta-barrel DNA-binding motif, involved in telomerase regulation and telomere protection, mutation causes marginal increase in caspofungin sensitivity
C1_11850W_A	orf19.5282	1.71331	3.56693e-23	2.40701	5.84483e-40	0.531815	0.641572	1.87849	1.05363e-10	0.70867	3.70914e-05	Protein of unknown function, Hap43-repressed gene, mRNA binds to She3, repressed in hyphae, Efg1 and Efh1 regulated, 5'-UTR intron, induced by Mnl1 under weak acid stress, rat catheter biofilm induced
C1_11860W_A	orf19.5281	-0.358603	5.65521e-05	-0.105014	0.441246	-0.0265738	0.974758	-0.0743614	0.650685	0.269055	0.00341028	Predicted essential RNA-binding G protein, ortholog an effector of mating response pathway in S. cerevisiae, mainly associated with nuclear envelope and ER, flow model and Spider biofilm repressed
C1_11870W_A	MUP1	-0.190865	0.185701	0.323554	0.0927983	-0.242231	0.707373	0.569875	0.00362089	0.530382	0.000831324	High affinity methionine permease, required for morphogenesis, alkaline upregulated by Rim101, Spider biofilm induced
C1_11880W_A	orf19.5279	-0.802356	2.53543e-05	-0.875995	1.36033e-05	-0.128406	0.886151	-0.741792	0.000135614	-0.0591919	0.733961	Ortholog(s) have structural constituent of ribosome activity and role in cellular respiration, regulation of mitochondrial DNA metabolic process, response to oxidative stress
C1_11890W_A	orf19.5278	1.27607	1.3593e-14	1.29876	7.22747e-13	0.399218	0.641572	0.901633	4.63868e-06	0.0384629	0.75826	Protein of unknown function, Spider biofilm induced
C1_11900C_A	orf19.5277	-0.200877	0.168408	-0.646545	1.27848e-05	-0.132258	0.781866	-0.509203	0.000358095	-0.430348	0.00255109	Ortholog(s) have role in DNA recombination, nuclear-transcribed mRNA catabolic process, 3'-5' exonucleolytic nonsense-mediated decay, protein ubiquitination and cytoplasm, nucleolus, nucleus, polysome localization
C1_11910W_A	orf19.5276	-0.133306	0.825101	-0.548325	0.242236	0.834358	0.633286	-1.38439	0.000854168	-0.402836	0.434243	Putative nuclear pore-associated protein, Hap43p-induced gene, induced upon low-level peroxide stress, possibly an essential gene, disruptants not obtained by UAU1 method
C1_11920W_A	orf19.5275	0.297298	0.0198915	0.185328	0.274615	0.0495993	0.935147	0.139647	0.431262	-0.0971747	0.536732	Ortholog(s) have ATPase activator activity, protein-macromolecule adaptor activity and role in late endosome to vacuole transport, late endosome to vacuole transport via multivesicular body sorting pathway
C1_11930W_A	orf19.5274	-0.0186377	0.932057	-0.257297	0.192951	-0.141075	0.834174	-0.111867	0.573995	-0.222211	0.203743	Ortholog of S. cerevisiae : SKG3, C. dubliniensis CD36 : Cd36_11180, C. parapsilosis CDC317 : CPAR2_206250, C. auris B8441 : B9J08_005263 and Debaryomyces hansenii CBS767 : DEHA2E13794g
C1_11940C_A	orf19.5271	0.570821	1.66722e-05	0.838731	1.35966e-05	-0.104982	0.864625	0.948175	1.46049e-06	0.283363	0.139341	Protein of unknown function, Hap43-induced gene
C1_11950W_A	orf19.5270	2.90465	8.55943e-50	2.5762	4.09807e-30	0.797574	0.583779	1.77563	3.8317e-07	-0.311391	0.0490089	Protein of unknown function, rat catheter biofilm induced
C1_11960C_A	orf19.5269.1	0.0410832	0.901942	-0.213665	0.357199	0.775483	0.168851	-0.985933	1.91795e-05	-0.240158	0.38874	(orf19.5269.1) Ortholog of S. cerevisiae : YPR170W-B, C. glabrata CBS138 : CAGL0I06457g, C. dubliniensis CD36 : Cd36_72650, C. parapsilosis CDC317 : CPAR2_805190 and Candida tenuis NRRL Y-1498 : CANTEDRAFT_99722
C1_11970C_A	orf19.5269	0.233512	0.0951936	0.151679	0.355921	-0.0295268	0.971293	0.185568	0.266324	-0.0672193	0.7118	Ortholog of C. dubliniensis CD36 : Cd36_11210, C. parapsilosis CDC317 : CPAR2_805180, C. auris B8441 : B9J08_002727 and Candida tenuis NRRL Y-1498 : CANTEDRAFT_116279
C1_11980W_A	MED10	0.171608	0.322864	-0.109328	0.65531	0.0720594	0.895158	-0.176566	0.496753	-0.264513	0.321322	RNA polymerase II mediator complex subunit, possibly an essential gene, disruptants not obtained by UAU1 method
C1_11990W_A	orf19.5267	-0.976418	0.000232601	-4.09553	1.73699e-35	-0.223767	0.78386	-3.86784	8.50807e-30	-3.10768	7.16573e-16	Putative cell wall adhesin-like protein, repressed in core caspofungin response and by alpha pheromone in SpiderM medium, transcript reduced in ace2 mutant, flow model, rat catheter and Spider biofilm repressed
C1_12000C_A	orf19.5266	0.87417	0.000167613	1.83333	7.47832e-19	0.417015	0.795137	1.41369	0.000129264	0.97373	2.99463e-08	Planktonic growth-induced gene
C1_12010C_A	KIP4	0.159378	0.214457	1.26674	1.16331e-19	-0.0759529	0.932679	1.34847	2.77743e-11	1.12364	5.37507e-25	S. cerevisiae Smy1 ortholog, Tn mutation affects filamentous growth, filament induced, has Mob2-dependent hyphal regulation, regulated by Nrg1, Tup1, oralpharyngeal candidasis induced, Spider biofilm induced, flow model biofilm repressed
C1_12020W_A	orf19.5264	0.226982	0.790965	1.53791	0.0140118	0.0699354	0.985348	1.46777	0.0260271	1.32555	0.013737	Dubious open reading frame
C1_12030W_A	SER33	0.108737	0.425721	0.529484	0.000185185	-0.00163571	0.997175	0.535243	0.00113456	0.435422	4.96782e-05	Predicted enzyme of amino acid biosynthesis, Gcn4p-regulated, upregulated in biofilm, protein present in exponential and stationary growth phase yeast cultures, S. cerevisiae ortholog is Gcn4p regulated
C1_12040W_A	orf19.5262	0.669808	0.537314	1.10182	0.216055	1.00768	0.777526	0.0881702	0.928395	0.442728	0.653555	Ortholog of C. dubliniensis CD36 : Cd36_11270 and Candida albicans WO-1 : CAWG_00238
C1_12050W_A	RPN2	0.0834008	0.512303	-0.136167	0.389537	0.00244726	0.995905	-0.134679	0.407221	-0.204935	0.118022	Putative 26S proteasome subunit, transcript regulated by Mig1, caspofungin repressed, regulated by Gcn2 and Gcn4, gene used for strain identification by multilocus sequence typing
C1_12060C_A	orf19.5259	-0.251267	0.210836	-0.604584	0.00458851	0.0198123	0.985348	-0.619687	0.000697866	-0.3386	0.0656054	Ortholog of C. dubliniensis CD36 : Cd36_11290, C. parapsilosis CDC317 : CPAR2_805090, C. auris B8441 : B9J08_005277, Pichia stipitis Pignal : PICST_28850 and Candida guilliermondii ATCC 6260 : PGUG_02709
C1_12070C_A	orf19.5258	0.104534	0.509715	0.195274	0.370662	0.505062	0.19078	-0.305369	0.184002	0.109113	0.632367	Protein of unknown function, induced by nitric oxide
C1_12080W_A	LCB4	0.424685	0.0113742	-0.39989	0.0273138	-0.147818	0.812994	-0.246781	0.0859046	-0.809264	3.14925e-11	Putative sphingosine kinase, Tac1p-regulated expression, rat catheter biofilm induced
C1_12090C_A	orf19.5256	0.638602	0.647609	1.42007	0.10194	0.711611	0.85173	0.725731	0.39233	0.824533	0.465017	Protein of unknown function, Hap43-repressed gene, induced by alpha pheromone in SpiderM medium
C1_12100C_A	PXA2	0.918673	6.94141e-17	0.821243	2.36862e-09	0.135077	0.854514	0.689096	0.000806943	-0.0819231	0.540888	Putative peroxisomal, half-size adrenoleukodystrophy protein (ALD or ALDp) subfamily ABC transporter, Gcn4p-regulated
C1_12110C_A	orf19.5254	0.231065	0.431748	-0.211598	0.489977	0.624554	0.574727	-0.833253	0.00908652	-0.42535	0.12832	Protein of unknown function, repressed by nitric oxide
C1_12120W_A	orf19.5253	0.262648	0.0355281	0.294287	0.0589103	0.0795942	0.891966	0.219804	0.22636	0.0479224	0.761938	Has domain(s) with predicted ATP binding, protein kinase activity, protein tyrosine kinase activity and role in protein phosphorylation
C1_12130C_A	ZCF30	-0.039449	0.828064	-0.193654	0.279344	-0.0190374	0.984359	-0.17007	0.301487	-0.13859	0.357069	Predicted Zn(II)2Cys6 transcription factor, mutants are viable, repressed by fluphenazine, Spider biofilm induced
C1_12140W_A	orf19.5250	1.01341	7.46306e-13	0.937581	1.07581e-07	0.199207	0.78386	0.741774	0.000104875	-0.0608548	0.729554	Ortholog of C. dubliniensis CD36 : Cd36_11370, C. parapsilosis CDC317 : CPAR2_207480, C. auris B8441 : B9J08_001721 and Candida tenuis NRRL Y-1498 : CANTEDRAFT_120384
C1_12150C_A	orf19.5249	0.32625	0.0945103	0.411646	0.0515773	0.0560401	0.950399	0.360863	0.0900474	0.100138	0.671624	Ortholog(s) have role in autophagosome assembly, macroautophagy and Atg1/ULK1 kinase complex, phagophore assembly site localization
C1_12160W_A	MSO1	1.00866	1.1207e-12	1.1204	1.0146e-11	0.171065	0.834174	0.953456	2.84585e-06	0.126017	0.302148	Putative secretory protein involved in S. cerevisiae sporulation, repressed during pseudohyphal growth in the presence of lysed macrophages, Hap43-repressed, Spider biofilm induced
C1_12170C_A	orf19.5247	0.139317	0.23544	0.180897	0.236088	-0.0849966	0.868024	0.26979	0.103939	0.0562517	0.69815	Has domain(s) with predicted protein tyrosine phosphatase activity
C1_12180C_A	orf19.5246	-0.0303637	0.85783	-0.181564	0.307645	-0.0332882	0.970792	-0.143471	0.363191	-0.136171	0.318027	Protein of unknown function, Hap43-repressed gene
C1_12190W_A	BUL4	-0.349015	0.0313543	-0.213511	0.255783	0.210864	0.749151	-0.418622	0.0240335	0.151155	0.422349	Protein with a predicted BUL1 N-terminal and C-terminal domains, Bul1 binds the ubiquitin ligase Rsp5 in S. cerevisiae, Hap43-repressed gene, rat catheter biofilm induced
C1_12200W_A	MCD4	0.0547687	0.79559	0.256124	0.179165	0.317962	0.625606	-0.0583915	0.748504	0.217325	0.151754	Mannose-ethanolamine phosphotransferase, essential gene involved in GPI anchor biosynthesis
C1_12210W_A	TRP3	-0.527358	0.000879736	-0.181446	0.371886	0.243186	0.718804	-0.42025	0.0116691	0.362169	0.0108359	Putative bifunctional enzyme with predicted indole-3-glycerol-phosphate synthase and anthranilate synthase activities, regulated by Gcn2p and Gcn4p
C1_12220W_A	CDC6	-0.0634579	0.77208	-0.494334	0.0822498	0.0868163	0.917891	-0.579163	0.059179	-0.415907	0.159074	Putative ATP-binding protein with a predicted role in DNA replication, member of conserved Mcm1p regulon, periodic mRNA expression, peak at cell-cycle M/G1 phase
C1_12230W_A	SNT1	-0.018701	0.880391	-0.103519	0.472479	-0.120685	0.761991	0.0216271	0.884968	-0.0693275	0.56985	Ortholog of S. cerevisiae Snt1, an NAD-independent histone deacetylase, heterozygous transposon mutation affects filamentous growth, null mutants are viable
C1_12240C_A	orf19.5239	-0.261675	0.0846553	0.0594488	0.744043	0.171892	0.812035	-0.109943	0.596176	0.33668	0.00387629	Predicted alanine-tRNA ligase, oxidative stress-induced via Cap1
C1_12250C_A	orf19.5238	-0.348241	0.00138261	0.146296	0.293308	-0.183012	0.670963	0.333481	0.0106388	0.510209	1.02049e-06	Ortholog of C. dubliniensis CD36 : Cd36_11490, C. parapsilosis CDC317 : CPAR2_701040, C. auris B8441 : B9J08_003931 and Candida tenuis NRRL Y-1498 : CANTEDRAFT_104365
C1_12260W_A	VPH2	-0.358044	0.0833368	-0.28518	0.170537	0.169823	0.821112	-0.452241	0.0290118	0.0882361	0.714504	Protein required for for proper vacuolar ATPase assembly and vacuolar functions
C1_12270W_A	SRT1	-0.422076	0.0122035	-0.577052	0.00207993	0.523696	0.172163	-1.09621	4.42804e-08	-0.139518	0.528017	Ortholog(s) have dehydrodolichyl diphosphate synthase activity, prenyltransferase activity, role in dolichol biosynthetic process, protein glycosylation and dehydrodolichyl diphosphate synthase complex, lipid droplet localization
C1_12280C_A	orf19.5235	-1.18469	0.0133467	-1.38397	0.00459151	1.03549	0.446393	-2.42065	0.00329471	-0.182357	0.821616	Putative mitochondrial ribosomal protein of the large subunit, Hap43-induced, mutants are viable, protein level decreases in stationary phase
C1_12290C_A	RBD1	-0.0658729	0.637085	0.462953	0.000378501	0.167964	0.771511	0.298406	0.0685071	0.544409	6.69925e-08	Rhomboid-like protein, similar to putative intramembrane serine proteases, role in filamentous growth, Gcn4-regulated, caspofungin repressed, Spider biofilm induced
C1_12300W_A	orf19.5233	0.756692	0.888721	3.01806	0.221947	2.15574	0.842606	0.854988	0.696515	2.269	0.397722	Ortholog of Candida albicans WO-1 : CAWG_00211
C1_12310C_A	CSI2	-0.65949	0.0191028	-0.9436	0.00104763	0.173705	0.86762	-1.1136	8.69026e-07	-0.267344	0.364721	Putative 66S pre-ribosomal particle component, Hap43-induced, essential for growth, transposon mutation affects filamentous growth, Spider biofilm induced
C1_12320C_A	ATP19	-0.45354	0.00586946	-0.538597	0.00331349	-0.121048	0.866592	-0.412988	0.0104784	-0.0706329	0.632503	(orf19.5231.2) Subunit k of the mitochondrial F1F0 ATP synthase, a large enzyme complex required for ATP synthesis, Spider biofilm repressed
C1_12330W_A	orf19.5231	-0.794963	0.353054	-1.17935	0.19561	-0.757334	0.819562	-0.427661	0.740626	-0.365726	0.769109	Protein of unknown function, flow model biofilm induced
C1_12340C_A	MRPS9	-0.614404	2.39522e-07	-0.688281	2.01354e-06	-0.0103807	0.986925	-0.672838	3.83769e-06	-0.0579249	0.686806	Mitochondrial ribosomal protein S9, has N-terminal mitochondrial targeting signal and an S9 consensus motif, overexpression in S. cerevisiae causes respiratory defect that is reversible upon cessation of C. albicans gene expression
C1_12350W_A	orf19.5229	-0.388785	0.00845203	-0.164601	0.359218	-0.11217	0.85173	-0.0482744	0.744265	0.239963	0.0328885	Ortholog(s) have 3'-5'-exoribonuclease activity, endoribonuclease activity, exoribonuclease activity, ribonuclease activity, tRNA binding activity
C1_12360C_A	RIB3	1.41709	0.102541	0.880125	0.183268	0.111474	0.978385	0.769366	0.249804	-0.516	0.545336	3,4-Dihydroxy-2-butanone 4-phosphate synthase, homodimeric enzyme of riboflavin biosynthesis, converts ribulose 5-phosphate to L-3,4-dihydroxy-2-butanone 4-phosphate, transcription regulated on yeast-hyphal switch, macrophage interaction
C1_12370W_A	orf19.5227	1.13382	0.00014085	0.603937	0.0125171	0.320656	0.75735	0.287065	0.228832	-0.512701	0.0853293	Chaperone component, involved in assembly of alpha subunits into the 20S proteasome, flow model biofilm induced
C1_12380C_A	WRS1	-0.476137	4.19446e-06	-0.450661	0.000804159	-0.0555151	0.90304	-0.390584	0.00267696	0.0410898	0.758777	Putative tRNA-Trp synthetase, genes encoding ribosomal subunits, translation factors, tRNA synthetases are downregulated upon phagocytosis by murine macrophages
C1_12390C_A	RPL27A	-0.833706	9.3002e-09	-1.04728	3.96713e-10	-0.236386	0.759573	-0.805556	4.48386e-06	-0.1992	0.0764399	(orf19.5225.2) Ribosomal protein L27, Spider biofilm repressed
C1_12400C_A	orf19.5225	0.503809	0.000235865	0.132621	0.470946	-0.0979933	0.874488	0.236841	0.177855	-0.356648	0.00507575	Ortholog of Candida albicans WO-1 : CAWG_00201
C1_12410C_A	PKH2	0.773987	4.19888e-07	0.768244	4.90209e-06	0.111814	0.872418	0.660176	9.50895e-06	0.0102452	0.938387	Putative serine/threonine protein kinase, predicted role in sphingolipid-mediated signaling pathway that controls endocytosis, mRNA binds She3 and is localized to hyphal tips
C1_12420C_A	orf19.5223	0.861189	0.0951475	0.741275	0.180271	0.456091	0.819562	0.285458	0.551445	-0.101207	0.850263	Ortholog of Candida albicans WO-1 : CAWG_00199
C1_12430W_A	orf19.5221	0.247884	0.0541914	0.385963	0.00657713	0.170981	0.759573	0.219272	0.169657	0.153767	0.246307	Ortholog(s) have phosphatidylinositol-4,5-bisphosphate binding, signaling adaptor activity
C1_12440W_A	orf19.5220	0.535887	0.00971136	0.436562	0.0861508	-0.142202	0.85561	0.584845	0.0150035	-0.0809519	0.786494	Putative RNA exonuclease, induced in a ssr1 null mutant
C1_12450C_A	IRA2	0.0990786	0.606527	0.0564631	0.775731	0.186854	0.79956	-0.126134	0.490083	-0.0267033	0.865779	GTPase-activating protein, negatively regulates RAS by converting it from the GTP- to the GDP-bound inactive form, Spider biofilm induced, flow model biofilm repressed
C1_12460C_A	orf19.69.2	0.0360446	0.959391	0.315951	0.556363	0.0892394	0.974758	0.231147	0.678228	0.296932	0.658298	(orf19.69.2) Dubious open reading frame
C1_12470W_A	orf19.69	1.24904	5.60275e-07	0.66197	0.033153	0.559073	0.673172	0.103605	0.785398	-0.569383	0.00910963	Protein of unknown function, induced by Mnl1 under weak acid stress
C1_12480W_A	orf19.68.2	-0.0678769	0.836803	-0.67512	0.0237442	0.676596	0.385859	-1.34593	3.29206e-05	-0.592678	0.0716924	(orf19.68.2) Ortholog of C. dubliniensis CD36 : Cd36_11670, C. parapsilosis CDC317 : CPAR2_201750, C. auris B8441 : B9J08_003474 and Candida tenuis NRRL Y-1498 : CANTEDRAFT_115679
C1_12490W_A	PEP1	0.211579	0.308297	0.37858	0.057002	0.0588558	0.964862	0.322646	0.107533	0.18338	0.163526	Type I transmembrane sorting receptor for multiple vacuolar hydrolases, cycles between late-Golgi and prevacuolar endosome-like compartments, rat catheter biofilm repressed
C1_12510W_A	RAX2	0.0189855	0.910552	0.391942	0.0125166	0.394291	0.458171	0.0020069	0.99231	0.389098	0.000629612	Plasma membrane protein involved in establishment of bud sites and linear direction of hyphal growth, filament induced, repressed by Rim101, Tup1, Hap43-induced, Spider biofilm induced
C1_12520W_A	GSG1	-0.120379	0.416452	-0.125227	0.504979	0.141404	0.801151	-0.261422	0.166579	0.0107653	0.961074	Putative subunit of the TRAPP complex, involved in targeting of ER-to-Golgi transport vesicles, flow model biofilm induced
C1_12530C_A	orf19.3763	0.214973	0.157712	0.220522	0.226007	0.10417	0.888756	0.119607	0.615829	0.0221717	0.916523	Ortholog of C. dubliniensis CD36 : Cd36_11710, C. auris B8441 : B9J08_003469, Candida tenuis NRRL Y-1498 : CANTEDRAFT_112512 and Debaryomyces hansenii CBS767 : DEHA2E16808g
C1_12540W_A	orf19.3762	0.375355	0.243805	-0.226317	0.536854	0.906211	0.302461	-1.12963	0.000247763	-0.582716	0.0187175	Ortholog of C. dubliniensis CD36 : Cd36_11720, C. parapsilosis CDC317 : CPAR2_201890, C. auris B8441 : B9J08_003468 and Candida tenuis NRRL Y-1498 : CANTEDRAFT_91948
C1_12550C_A	CDC54	-0.280735	0.0201685	-0.192056	0.465349	-0.173647	0.717411	-0.0138661	0.961295	0.10508	0.729554	Putative pre-replication complex helicase subunit, transcript regulated by Nrg1 and Mig1, periodic mRNA expression, peak at cell-cycle M/G1 phase, Hap43-induced
C1_12560C_A	DLH1	-0.438177	0.609974	-0.0557096	0.954314	0.117402	0.977339	-0.168139	0.868842	0.39409	0.72387	Functional homolog of S. cerevisiae Dmc1, a meiosis-specific protein required for repair of double-strand breaks and pairing between homologous chromosomes
C1_12570C_A	orf19.3759	0.0966344	0.668297	0.312987	0.154196	-0.0931528	0.902057	0.410196	0.0097017	0.233067	0.150886	Putative elongator complex subunit, for modification of wobble nucleosides in tRNA, Spider biofilm induced
C1_12580W_A	orf19.3758	0.404074	0.0015635	0.818617	8.09206e-09	0.0838036	0.896541	0.737953	9.39057e-06	0.430414	1.56502e-05	Has domain(s) with predicted membrane localization
C1_12590W_A	ATP20	-0.115703	0.427486	-0.296318	0.116274	-0.0103248	0.986925	-0.280797	0.139909	-0.16657	0.358351	Putative mitochondrial ATP synthase, shows colony morphology-related gene regulation by Ssn6p, flucytosine induced, caspofungin repressed, macrophage/pseudohyphal-induced
C1_12600C_A	CHR1	-0.2697	0.261402	-0.508964	0.0370159	-0.0232823	0.985348	-0.481155	0.00843543	-0.22304	0.198648	Predicted DEAD-box ATP-dependent RNA helicase, functional homolog of S. cerevisiae Rok1, Hap43-induced, Spider biofilm induced
C1_12610W_A	orf19.3755	-0.917172	9.62114e-10	-0.978407	2.2201e-09	-0.184339	0.808133	-0.788783	2.31704e-06	-0.0459899	0.709401	Ortholog(s) have structural constituent of ribosome activity and mitochondrial large ribosomal subunit localization
C1_12620W_A	SPA2	-0.14388	0.308087	0.0923918	0.614421	-0.0581023	0.913143	0.154809	0.335023	0.252442	0.0702043	Protein involved in cell polarity, Spitzenkorper formation, required for mouse virulence, localizes to hyphal tip, cell-cycle regulated localization in yeast-form cells, functional domains conserved with S. cerevisiae , Hap43p-induced gene
C1_12630C_A	orf19.6360	0.165129	0.469938	-0.153582	0.558878	-0.00739702	0.992084	-0.141522	0.543609	-0.300801	0.168708	Protein involved in pre-mRNA splicing, Spider biofilm induced
C1_12640W_A	orf19.6359	0.249744	0.400994	-0.180638	0.561053	0.985308	0.0667775	-1.1626	7.57855e-05	-0.413485	0.148983	Ortholog(s) have role in mitochondrial respiratory chain complex assembly, proteolysis and mitochondrial inner membrane, mitochondrial inner membrane peptidase complex localization
C1_12650C_A	orf19.6358	0.817478	0.000705573	0.760976	0.00444407	0.914962	0.168851	-0.152747	0.618337	-0.039937	0.875665	Ortholog(s) have ubiquitin conjugating enzyme activity, ubiquitin-protein transferase activity and role in free ubiquitin chain polymerization, postreplication repair, protein K63-linked ubiquitination, protein polyubiquitination
C1_12660W_A	orf19.6357	0.0370165	0.877549	-0.139216	0.541755	0.485376	0.380081	-0.620154	0.00548038	-0.158848	0.515144	Ortholog(s) have protein-containing complex binding activity
C1_12670C_A	orf19.6356	0.346624	0.0344346	0.0733478	0.757754	0.195264	0.808133	-0.118384	0.669329	-0.256635	0.199425	Ortholog(s) have role in mRNA splicing, via spliceosome and U4/U6 snRNP, U4/U6 x U5 tri-snRNP complex localization
C1_12680W_A	orf19.6355	-0.387926	0.00857853	-0.692748	7.77866e-06	-0.30955	0.679884	-0.378293	0.0424384	-0.289627	0.0155204	Ortholog(s) have unfolded protein binding activity, role in ribosome biogenesis and nucleolus localization
C1_12690C_A	orf19.6354	0.0313036	0.938561	-0.000655423	0.998557	0.091732	0.947649	-0.0873512	0.75667	-0.0155952	0.96655	Ortholog of C. dubliniensis CD36 : Cd36_11870, C. parapsilosis CDC317 : CPAR2_201650, C. auris B8441 : B9J08_002515 and Candida tenuis NRRL Y-1498 : cten_CGOB_00224
C1_12700W_A	orf19.6353	0.707355	2.68369e-07	1.20577	2.02196e-12	-0.0470406	0.966978	1.25692	2.94438e-10	0.513609	0.0010915	Ortholog of Candida albicans WO-1 : CAWG_00172
C1_12710C_A	orf19.6351	0.596082	7.00196e-06	0.541235	0.00118873	0.254343	0.641572	0.291762	0.051756	-0.0378976	0.817935	Ortholog of C. dubliniensis CD36 : Cd36_11880, C. auris B8441 : B9J08_002514, Candida tenuis NRRL Y-1498 : cten_CGOB_00231 and Debaryomyces hansenii CBS767 : DEHA2D04928g
C1_12720C_A	orf19.6350	0.281572	0.698038	0.192592	0.800483	-0.512576	0.838603	0.707076	0.401277	-0.0729149	0.938387	Ortholog of C. dubliniensis CD36 : Cd36_11890 and Candida albicans WO-1 : CAWG_00170
C1_12730W_A	RVS162	1.17406	1.02258e-13	1.30758	3.56231e-13	0.535512	0.436346	0.773355	0.000708172	0.14944	0.369688	Protein containing a BAR domain, which is found in proteins involved in membrane curvature, null mutant does not display the endocytic, hyphal growth, virulence, or cell wall defects exhibited by mutants in related genes RVS161 and RVS167
C1_12740W_A	orf19.6348	-0.308212	0.0449575	-0.56098	0.00394162	0.235216	0.698798	-0.791513	2.0691e-05	-0.236278	0.232346	Predicted cysteine proteinase domain, mutants are viable
C1_12750C_A	orf19.6347	-0.279308	0.135687	-0.32759	0.186379	-0.0760383	0.922279	-0.245393	0.307749	-0.0295155	0.918839	Pre-mRNA splicing factor, important for catalytic step II of pre-mRNA splicing, possible role in cell cycle progression, Spider biofilm induced
C1_12760W_A	orf19.6346	-0.719189	1.5168e-05	-0.657027	0.000495221	0.0985243	0.875121	-0.751052	2.61787e-06	0.0782583	0.7118	Putative nuclear export protein, Hap43p-induced gene, decreased transcription is observed in an azole-resistant strain that overexpresses MDR1
C1_12770W_A	RPG1A	-0.469001	2.17586e-05	-0.403985	0.00212938	-0.0510178	0.919219	-0.348905	0.00442043	0.0802916	0.447216	Putative translation initiation factor, mutation confers hypersensitivity to roridin A and verrucarin A, repressed upon phagocytosis by murine macrophage, Spider biofilm repressed
C1_12780W_A	RBK1	0.343016	0.00607888	0.434072	0.000547728	-0.128685	0.777526	0.566705	5.2446e-05	0.106477	0.476822	Has domain(s) with predicted ribokinase activity and role in D-ribose metabolic process
C1_12790C_A	FEN1	-0.285637	0.171929	-0.402152	0.0573245	0.0881201	0.925155	-0.483957	0.00418614	-0.101658	0.45004	Putative fatty acid elongase, predicted role in sphingolipid biosynthesis, possibly an essential gene, disruptants not obtained by UAU1 method, Spider and flow model biofilm induced
C1_12800W_A	orf19.6342	0.526452	0.00458335	0.755476	0.00309277	-0.0591271	0.946946	0.819542	0.00247358	0.244827	0.427708	Ortholog of C. dubliniensis CD36 : Cd36_11980, C. parapsilosis CDC317 : CPAR2_201330, C. auris B8441 : B9J08_003701 and Candida tenuis NRRL Y-1498 : CANTEDRAFT_114815
C1_12810W_A	orf19.6341	0.415669	0.00191829	0.527914	0.000894355	0.278894	0.690769	0.252748	0.205143	0.127477	0.358155	Ortholog(s) have 5-amino-6-(5-phosphoribosylamino)uracil reductase activity and role in riboflavin biosynthetic process
C1_12820C_A	orf19.6340	-0.272218	0.0984891	-0.482973	0.0121705	0.0469784	0.953062	-0.524876	0.0018544	-0.194457	0.283304	Ortholog(s) have DNA-directed 5'-3' RNA polymerase activity, RNA polymerase I activity, RNA polymerase II activity, RNA polymerase III activity, RNA-directed 5'-3' RNA polymerase activity
C1_12830C_A	orf19.4913	0.602056	0.000139925	0.703365	0.000272465	0.429933	0.449074	0.277107	0.185486	0.119102	0.52558	Ortholog(s) have ubiquitin binding activity
C1_12840W_A	orf19.4914	0.468714	0.0105547	0.353925	0.153058	0.42055	0.517519	-0.0606373	0.830539	-0.0976391	0.71433	Ortholog(s) have role in cellular response to DNA damage stimulus and FANCM-MHF complex localization
C1_12850W_A	BLP1	3.34177	1.92764e-08	5.58254	7.60433e-23	0.710102	0.702837	4.87354	8.96795e-20	2.25506	7.29557e-05	(orf19.4914.1) Protein of unknown function, serum-induced
C1_12860C_A	orf19.4916	0.243048	0.204558	0.607974	0.00164396	0.193914	0.77308	0.419281	0.0203208	0.380155	0.027478	Protein of unknown function, induced by alpha pheromone in SpiderM medium
C1_12870C_A	orf19.4917	0.54419	0.107045	0.723629	0.0392651	0.0827805	0.970792	0.645473	0.0563668	0.197502	0.579535	Ortholog of Candida albicans WO-1 : CAWG_00155
C1_12880C_A	orf19.4918	1.4061	1.6307e-20	1.55805	1.23918e-19	0.262628	0.749151	1.29926	9.67985e-13	0.167182	0.193837	Has domain(s) with predicted DNA binding, nucleic acid binding activity
C1_12890W_A	orf19.4919	0.335737	0.0951936	0.153006	0.457112	0.048155	0.95975	0.109567	0.584942	-0.167447	0.431612	Has domain(s) with predicted nucleic acid binding activity
C1_12900W_A	orf19.4921	0.375642	0.0178467	0.384367	0.0634749	0.280837	0.641572	0.107946	0.60346	0.023786	0.916523	Ortholog of C. dubliniensis CD36 : Cd36_12030 and Candida albicans WO-1 : CAWG_00152
C1_12910W_A	orf19.4921.1	0.631073	0.532587	1.32565	0.00419519	1.26669	0.734945	0.0588742	0.947011	0.702854	0.107713	(orf19.4921.1) Protein of unknown function, Spider biofilm repressed
C1_12920C_A	orf19.4922	0.242707	0.143857	0.290523	0.133723	0.248396	0.707453	0.0462403	0.81675	0.0637016	0.717417	Ortholog(s) have Golgi apparatus localization
C1_12930C_A	orf19.4923	-0.124537	0.670092	0.43	0.0981771	0.168367	0.853738	0.26833	0.371209	0.570355	0.0491979	Predicted membrane transporter, sugar porter (SP) family member, major facilitator superfamily, caspofungin induced, Spider biofilm induced
C1_12940C_A	orf19.4923.1	-0.65921	0.305864	0.415647	0.520625	-0.131312	0.971029	0.551803	0.422908	1.0898	0.106063	(orf19.4923.1) Ortholog of C. parapsilosis CDC317 : CPAR2_801655, Candida tropicalis NEW ASSEMBLY : CTRG1_CGOB_00101, Candida tropicalis MYA-3404 : CTRG_06172 and Candida albicans WO-1 : CAWG_02233
C1_12950W_A	orf19.4924	0.0378518	0.820987	0.0916575	0.641726	0.0838262	0.873969	0.0132052	0.94494	0.0708085	0.707596	Protein of unknown function, repressed in ssr1 mutant, Spider biofilm induced
C1_12960C_A	BNI1	-0.37613	2.07877e-05	-0.254079	0.0396584	-0.116311	0.79956	-0.132033	0.363051	0.137758	0.183359	Formin, role in cytoskeletal organization, cell polarity, role in systemic virulence in mouse, cell-cycle regulated localization to site of polarized growth, bud neck, localizes to Spitzenkorper of hyphae, minor localization at septum
C1_12970C_A	SEC2	0.268322	0.066534	0.678699	1.84797e-05	-0.0046572	0.993218	0.687484	1.91983e-07	0.426592	1.485e-05	Guanyl-nucleotide exchange factor for the small G-protein Sec4, delivery of post-Golgi secretory vesicles to sites of polarized growth, phosphorylation by Cdc28 needed for normal hyphal growth, Hap43-repressed, flow model biofilm induced
C1_13010W_A	orf19.4929	-0.75827	8.09289e-06	-0.686166	0.000719185	-0.149133	0.83488	-0.532789	0.00338604	0.0889444	0.660981	Ortholog(s) have mRNA binding, translation regulator activity and role in mitochondrial cytochrome c oxidase assembly, positive regulation of mitochondrial translational initiation
C1_13020C_A	SPC3	0.107154	0.33192	0.155269	0.27706	0.12152	0.75735	0.0385413	0.79532	0.0636208	0.635354	Essential protein, similar to S. cerevisiae Spc3p, a component of the signal peptidase complex required for signal peptidase activity, predicted integral ER membrane protein, complements spc3 and suppresses sec61 S. cerevisiae mutants
C1_13030C_A	orf19.4931	-0.494151	2.50807e-06	-0.451312	0.000227705	-0.0665516	0.878747	-0.380408	0.00201062	0.0579694	0.629384	Putative tRNA-Cys synthetase, induced by alpha pheromone in SpiderM medium, ribosomal subunits, translation factors, tRNA synthetases are downregulated upon phagocytosis by murine macrophage
C1_13050W_A	RPL14	-0.74103	6.95569e-08	-0.89108	1.38983e-07	-0.113078	0.888756	-0.771934	0.000219086	-0.13575	0.365721	(orf19.4931.1) Ribosomal protein L14, promoter bound directly by Tbf1p, Hap43p-induced gene
C1_13060C_A	orf19.4932	-1.0439	7.62677e-17	-0.78529	5.45809e-07	-0.255311	0.74739	-0.525801	0.0127612	0.274479	0.0429367	Ortholog(s) have role in mitochondrial translation and mitochondrion localization
C1_13070C_A	FAD3	-2.16306	1.20124e-18	-0.966152	2.4318e-05	-0.435823	0.690769	-0.527168	0.0261566	1.21117	1.77445e-10	Omega-3 fatty acid desaturase, production of alpha-linolenic acid, a major component of membranes, caspofungin induced, Plc1-regulated, colony morphology-related gene regulation by Ssn6, Spider biofilm induced, flow model biofilm repressed
C1_13080W_A	OP4	0.540132	0.497148	-2.03932	0.0293529	-0.784391	0.808133	-1.24925	0.192812	-2.55738	4.16568e-05	Ala- Leu- and Ser-rich protein, secreted, N-terminal hydrophobic region, possible glycosylation, opaque-specific transcript, repressed by alpha pheromone in opaque MTLa homozygotes, fluconazole-induced, Spider biofilm induced
C1_13090W_A	orf19.4936	2.46299	0.200879	3.84338	0.000654588	1.40349	0.826051	2.53894	0.00992082	1.46658	0.219263	Dubious open reading frame
C1_13100W_A	orf19.4936.1	2.04153	4.02783e-20	2.57432	9.66911e-24	0.571821	0.641572	2.00648	8.42429e-12	0.55089	0.0135534	(orf19.4936.1) Putative adhesin-like protein, Spider biofilm induced
C1_13110C_A	CHS3	-0.0110353	0.928891	0.747922	2.1416e-09	-0.0537531	0.899968	0.806388	1.98557e-10	0.774555	1.11558e-16	Major chitin synthase of yeast and hyphae, synthesizes short-chitin fibrils, Chs4-activated, transcript induced at yeast-hyphal transition, Chs1 and Chs2, but not Chs3, are inhibited by the protoberberine HWY-289, Spider biofilm induced
C1_13120C_A	MON2	0.026338	0.876551	0.211201	0.227415	0.444638	0.302461	-0.229705	0.239144	0.20178	0.163465	Peripheral membrane protein, role in endocytosis and vacuole integrity, flow model and rat catheter biofilm repressed
C1_13130C_A	orf19.4940	-0.728108	1.5168e-05	-0.952853	1.10863e-05	-0.320475	0.717411	-0.626573	0.0125803	-0.210838	0.346298	Putative histidine permease, fungal-specific (no human or murine homolog), Hap43p-induced gene
C1_13140C_A	TYE7	-0.409255	NA	1.41649	0.35461	1.23483	0.819562	0.192018	0.89668	1.83502	0.0556353	bHLH transcription factor, control of glycolysis, required for biofilm formation, hyphally regulated by Cph1, Cyr1, flucytosine, Hog1 induced, amphotericin B, caspofungin repressed, induced in flow model biofilm and planktonic cultures
C1_13150W_A	orf19.4942	-3.13095	0.0198915	-0.270324	0.839823	0.794404	0.82503	-1.058	0.289837	2.8693	0.046074	Ortholog of Candida albicans WO-1 : CAWG_00134
C1_13160W_A	PSA2	1.70358	4.5079e-11	3.51654	2.31537e-44	-0.88209	0.192164	4.40117	1.78004e-107	1.82861	7.34604e-39	Mannose-1-phosphate guanyltransferase, Hap43, macrophage-repressed, stationary phase enriched protein, Spider biofilm induced, rat catheter biofilm repressed
C1_13170C_A	MSH6	0.527386	1.3411e-06	0.961469	1.48435e-07	-0.0467138	0.918135	1.0131	2.38379e-08	0.450097	0.0130197	Protein similar to S. cerevisiae Msh6p, which is involved in mismatch repair, repressed under Cdc5p depletion, Hap43p-induced gene
C1_13180W_A	orf19.4946	2.10916	7.81007e-07	2.77623	7.33036e-10	0.703161	0.718724	2.082	1.27661e-05	0.683811	0.168911	Ortholog of C. dubliniensis CD36 : Cd36_12240, C. parapsilosis CDC317 : CPAR2_801750, C. auris B8441 : B9J08_002031, Candida tenuis NRRL Y-1498 : CANTEDRAFT_135403 and Pichia stipitis Pignal : PICST_29111
C1_13190W_A	orf19.4947	0.306373	0.233193	1.24059	1.01481e-05	0.341379	0.70847	0.904921	0.0023138	0.947551	0.0491686	Mitochondrial membrane protein of unknown function, Spider biofilm induced
C1_13200C_A	REX3	-0.316699	0.0799615	-0.233188	0.227143	-0.0165972	0.985348	-0.211659	0.275468	0.0988465	0.603066	Ortholog(s) have 3'-5'-exoribonuclease activity
C1_13210C_A	orf19.4949	-2.12825	0.0876004	-0.770616	0.367884	-0.0178264	0.995562	-0.750803	0.437041	1.38797	0.389274	Ortholog of C. parapsilosis CDC317 : CPAR2_801735, C. dubliniensis CD36 : Cd36_84090, Candida tropicalis NEW ASSEMBLY : CTRG1_CGOB_00125 and Candida orthopsilosis Co 90-125 : CORT_0B03960
C1_13220C_A	AKR1	0.485207	0.00238053	0.665205	0.000248283	0.221244	0.797324	0.446691	0.0353071	0.196671	0.138537	Ankyrin-repeat protein, induced by fluphenazine
C1_13240W_A	orf19.4951	0.545175	0.000283293	0.568284	0.000566833	0.382377	0.574727	0.190449	0.418781	0.0383948	0.855875	Protein of unknown function, Spider biofilm induced
C1_13250W_A	orf19.4952	0.822133	7.52292e-10	0.614664	0.000293602	0.377512	0.310828	0.241534	0.128332	-0.19282	0.16139	Protein of unknown function, flow model biofilm induced, Spider biofilm induced
C1_13260W_A	orf19.4952.1	-0.0446977	0.862667	-0.247829	0.351838	0.0823956	0.939616	-0.324719	0.240168	-0.189586	0.473587	(orf19.4952.1) Ortholog(s) have FK506 binding, peptidyl-prolyl cis-trans isomerase activity and membrane localization
C1_13270W_A	orf19.4953	0.748091	0.00214521	0.776156	3.26737e-05	0.402711	0.613897	0.375451	0.0620818	0.0427933	0.888486	Putative ATPase, predicted role in ER-associated protein catabolism, induced during chlamydospore formation in both C. albicans and C. dubliniensis, rat catheter biofilm repressed
C1_13280C_A	orf19.4954	-0.0756067	0.547824	-0.0476828	0.770787	-0.112989	0.795137	0.0701086	0.636187	0.0435247	0.764737	Ortholog(s) have role in vacuolar acidification and integral component of membrane localization
C1_13290W_A	orf19.4955	-0.554857	0.641361	0.102692	0.919828	0.980643	0.717411	-0.883981	0.26036	0.679856	0.580287	Ortholog(s) have role in ascospore wall assembly and ascospore wall, prospore membrane localization
C1_13300C_A	RPN1	0.239412	0.0681104	0.0773466	0.637153	0.107102	0.844102	-0.0259156	0.863017	-0.146593	0.0853293	Putative 19S regulatory particle of the 26S proteasome, regulated by Gcn2p and Gcn4p
C1_13310W_A	ECM25	-0.101483	0.55578	-0.419901	0.0253827	-0.0595852	0.937302	-0.353907	0.0906479	-0.303355	0.110937	Non-essential protein involved in cell morphogenesis
C1_13320C_A	orf19.4959	-0.207246	0.0370959	-0.381125	0.0121309	-0.037729	0.956093	-0.339665	0.0518372	-0.1577	0.297514	Protein of unknown function, Spider biofilm repressed
C1_13330C_A	orf19.4960	-0.30575	0.0634273	-0.189255	0.262757	0.0693005	0.889383	-0.25402	0.0758045	0.132089	0.45775	Ortholog(s) have spermine synthase activity and role in pantothenate biosynthetic process, spermine biosynthetic process
C1_13350W_A	STP2	-0.0168468	0.907052	0.196736	0.224882	0.230197	0.678344	-0.0301874	0.88398	0.229636	0.118862	Amino-acid-regulated transcription factor, activates transcription of amino acid permease genes, activated by amino-acid-induced proteolytic processing (Ssy1, Csh3 dependent), required for alkalinization of medium, Spider biofilm induced
C1_13360C_A	RMP1	-0.442869	0.0306727	-0.32702	0.190897	-0.190224	0.77308	-0.131242	0.64244	0.132899	0.682685	Ortholog of Rmp1, subunit of RNase MRP subunit that processes pre-rRNA and has a role in cell cycle-regulated degradation of daughter cell-specific mRNAs, rat catheter and Spider biofilm induced
C1_13370W_A	orf19.4963	-0.731275	0.000225909	-0.705156	0.00192307	0.109757	0.890925	-0.810525	0.000165613	0.042945	0.876671	Ortholog(s) have protein carrier activity, unfolded protein binding activity, role in ribosomal large subunit biogenesis and cytoplasm, nucleus localization
C1_13380W_A	orf19.4964	-0.0374152	0.891061	-0.37175	0.213452	0.186918	0.821112	-0.553996	0.0438624	-0.315049	0.280741	Ortholog(s) have role in mRNA splicing, via spliceosome and RES complex, nucleus localization
C1_13390W_A	orf19.4965	0.309007	0.125122	0.407713	0.0551422	-0.00782762	0.991656	0.419677	0.0143135	0.115119	0.495754	Protein of unknown function, rat catheter biofilm induced
C1_13400C_A	AGC1	-0.0272001	0.831524	-0.409418	0.00428927	0.0629572	0.929098	-0.469108	0.0140302	-0.366254	0.00184783	Putative mitochondrial carrier protein, transcript is alkaline upregulated rat catheter biofilm induced
C1_13410W_A	COX19	-0.497237	0.00376933	-0.842659	3.05732e-06	-0.0715073	0.935147	-0.765215	6.63313e-05	-0.330913	0.0317949	Putative cytochrome c oxidase assembly protein, Plc1-regulated, rat catheter biofilm induced
C1_13420C_A	KEM1	0.228561	0.0337305	0.0163909	0.915266	0.282734	0.458171	-0.262295	0.0742491	-0.196346	0.0642082	5'->3' exoribonuclease of cytoplasmic stress granules, role in filamentous growth, complements slow growth/mating of S. cerevisiae kem1 mutant, required for SD or Spider medium biofilm formation
C1_13430C_A	orf19.4970	3.07883	1.21791e-08	3.71131	6.62945e-12	0.427448	0.817881	3.28485	7.00911e-28	0.649593	1.15153e-08	Protein of unknown function, Spider biofilm induced
C1_13440C_A	OFI1	3.79548	6.34792e-11	2.74039	0.000100959	0.338104	0.933534	2.3995	0.000542483	-1.0372	0.0394197	Putative transcription factor with zinc finger DNA-binding motif, involved in regulation of white-opaque switching and filamentous growth
C1_13450W_A	HYR1	-2.10873	0.00264081	5.19716	4.10162e-84	0.620586	0.577115	4.57911	5.21853e-61	7.3249	3.34329e-26	GPI-anchored hyphal cell wall protein, macrophage-induced, repressed by neutrophils, resistance to killing by neutrophils, azoles, regulated by Rfg1, Efg1, Nrg1, Tup1, Cyr1, Bcr1, Hap43, Spider and flow model biofilm induced
C1_13460W_A	orf19.4976	2.26583	0.00246769	2.88586	3.00216e-05	0.477635	0.908567	2.45218	0.000284152	0.63699	0.242009	Ortholog of Candida albicans WO-1 : CAWG_00105
C1_13470W_A	KNS1	2.77432	3.27259e-36	2.73494	1.48252e-31	0.836471	0.42277	1.90214	1.3385e-11	-0.0228347	0.896167	Protein kinase involved in negative regulation of PolIII transcription, effector kinase of the TOR signaling pathway, phosphorylates Rpc53p to regulate ribosome and tRNA biosynthesis, Spider and flow model biofilm induced
C1_13480W_A	HSP70	1.9154	1.06827e-17	2.08748	7.59877e-20	0.546867	0.65787	1.54127	1.30576e-07	0.187625	0.372775	Putative hsp70 chaperone, role in entry into host cells, heat-shock, amphotericin B, cadmium, ketoconazole-induced, surface localized in yeast and hyphae, antigenic in host, farnesol-downregulated in biofilm, Spider biofilm induced
C1_13490C_A	orf19.4981	-0.0509052	0.823227	0.209475	0.377943	0.515326	0.434249	-0.301087	0.198609	0.278299	0.136589	Ortholog(s) have role in cellular calcium ion homeostasis, regulation of G0 to G1 transition
C1_13510C_A	TGL99	0.243174	0.170955	0.297832	0.113908	0.560584	0.231352	-0.258818	0.260871	0.0705915	0.748106	Has domain(s) with predicted role in lipid metabolic process
C1_13520C_A	MCU1	-0.275349	0.100012	-0.147824	0.449649	0.0627471	0.92847	-0.206235	0.254325	0.143825	0.422137	Mitochondrial protein involved in utilization of carbon sources, filamentous growth and virulence
C1_13530W_A	orf19.4984	#N/A	#N/A	#N/A	#N/A	#N/A	#N/A	#N/A	#N/A	#N/A	#N/A	Pseudogene, has lysine motifs associated with chitin binding
C1_13540W_A	GUP1	0.0273625	0.898071	0.187615	0.345347	0.385903	0.583779	-0.195525	0.402917	0.177032	0.370492	Putative O-acyltransferase with a role in glycerol uptake, functionally complements growth of S. cerevisiae gup1 mutant under salt stress, required for normal ergosterol distribution, hyphal growth, biofilm formation
C1_13550C_A	NUP49	-0.358016	0.00033017	-0.198653	0.134164	-0.17858	0.740317	-0.0158475	0.930601	0.174739	0.0929602	Nuclear pore protein
C1_13560W_A	orf19.4988	0.112418	0.403586	0.0854365	0.596236	0.0208102	0.97917	0.0699702	0.697706	-0.0109708	0.950513	S. cerevisiae ortholog Sae2 is an endonuclease that processes hairpin DNA structures with the MRX complex, involved in meiotic and mitotic double-strand break repair, upregulated in a cyr1 null mutant
C1_13570W_A	MPT5	0.625478	3.37084e-09	0.951602	4.12867e-14	0.0760559	0.86108	0.879923	3.84126e-13	0.341194	0.000688326	Putative RNA-binding protein, Hap43p-repressed gene, protein induced during the mating process
C1_13580W_A	SEC18	0.363232	0.0172625	0.353913	0.036037	0.420177	0.544971	-0.0638858	0.780704	0.00653641	0.964502	Functional homolog of S. cerevisiae Sec18p, which acts in protein transport, conserved ATP binding site, not glycosylated
C1_13590W_A	orf19.4995	-0.440307	0.38799	-0.632198	0.259658	0.435785	0.818845	-1.06355	0.0764677	-0.175172	0.803864	Ortholog of C. dubliniensis CD36 : Cd36_12580
C1_13600W_A	orf19.4996	-1.1727	0.0246817	-1.29131	0.0580243	0.443672	0.764451	-1.7243	0.00818549	-0.100926	0.928181	Ortholog of S. cerevisiae : YBL029W, C. glabrata CBS138 : CAGL0F04125g, C. parapsilosis CDC317 : CPAR2_201430, C. auris B8441 : B9J08_000642 and Candida tenuis NRRL Y-1498 : CANTEDRAFT_136724
C1_13610C_A	KIS2	0.513603	0.000403844	0.750965	8.36527e-07	0.0133156	0.985867	0.740872	9.50111e-06	0.253104	0.0221411	Scaffold protein of Snf1p complex, similar to S. cerevisiae Gal83p and Sip2p, interacts with Snf4p, interaction with Snf1p complex is regulated by carbon source, decreased on ethanol, N-terminal myristoylation, Hog1p-downregulated
C1_13620W_A	ROB1	-0.00510895	0.973356	0.412046	0.00762833	0.195629	0.597094	0.220477	0.187635	0.432245	0.00357325	Zn(II)2Cys6 transcription factor, required for Spider model biofilm formation, mutant displays abnormal colony morphology and invasive growth, caspofungin repressed, flow model biofilm induced, rat catheter biofilm repressed
C1_13630W_A	CYB2	2.18025	2.8734e-22	3.54307	4.59227e-60	-0.094206	0.968982	3.6337	2.14971e-37	1.37784	6.61321e-31	Putative cytochrome b2 precursor, induced in high iron, alkaline repressed, colony morphology-related gene regulation by Ssn6, Hap43-repressed, pider biofilm induced
C1_13640W_A	CUP2	-0.220062	0.0870562	-0.23158	0.120029	-0.132176	0.79956	-0.0943206	0.511433	0.00392717	0.978107	Putative copper-binding transcription factor, required for normal resistance to copper, activates transcription of metallothionein genes, Hap43-repressed, Spider biofilm induced
C1_13650C_A	orf19.5003	0.488078	0.000231459	0.590178	0.000171368	0.236834	0.558253	0.358408	0.0278689	0.117064	0.523047	Ortholog(s) have GTPase regulator activity and cytoplasm, nucleus localization
C1_13660W_A	RAD54	0.0631369	0.638577	0.32846	0.0577059	0.0154766	0.981969	0.318229	0.0691556	0.281488	0.100478	Putative DNA-dependent ATPase involved in DNA repair, induced under hydroxyurea treatment, plays an essential role during mitotic growth, mutants display aberrant cell and nuclear morphology
C1_13670W_A	OSM2	0.71995	3.69129e-05	3.0259	3.18786e-63	0.130406	0.886499	2.89654	2.90978e-45	2.32173	1.36615e-65	Putative mitochondrial fumarate reductase, regulated by Ssn6p, Gcn2p, and Gcn4p, Hog1p-downregulated, stationary phase enriched protein, Hap43p-repressed gene
C1_13680C_A	GCV3	-0.282085	0.118178	-0.745853	0.000165472	0.0730134	0.932679	-0.81372	7.43825e-06	-0.449831	0.00184762	Glycine decarboxylase, subunit H, protein level decrease in stationary phase cultures
C1_13690C_A	orf19.5006.1	0.29044	0.0114142	0.292357	0.113104	-0.0399024	0.943723	0.337151	0.0636849	0.0158657	0.942681	(orf19.5006.1) Ortholog(s) have SNAP receptor activity and role in Golgi to plasma membrane transport, ascospore-type prospore membrane formation, endocytosis, exocytosis, vesicle fusion, vesicle-mediated transport
C1_13700W_A	ACT1	-0.115865	0.35709	0.197842	0.241335	-0.0450263	0.933115	0.247655	0.13816	0.328555	0.0163733	Actin, gene has intron, transcript regulated by growth phase, starvation, at polarized growth site in budding and hyphal cells, required for wild-type Cdc42 localization, unprocessed N terminus, Hap43-induced, Spider biofilm repressed
C1_13710C_A	DAD1	0.610944	0.000577872	-0.226424	0.467285	0.649373	0.42277	-0.872355	0.0116845	-0.816597	0.00262308	(orf19.5008.1) Subunit of the Dam1 (DASH) complex, which acts in chromosome segregation by coupling kinetochores to spindle microtubules
C1_13720W_A	orf19.5009	-0.521329	2.82514e-05	-0.946426	7.26096e-12	-0.178645	0.740317	-0.763022	1.48913e-08	-0.409869	0.000296594	Ortholog of S. cerevisiae : KEL3, C. glabrata CBS138 : CAGL0A01067g, C. dubliniensis CD36 : Cd36_12710, C. parapsilosis CDC317 : CPAR2_201590 and C. auris B8441 : B9J08_002506
C1_13730C_A	DIM1	-0.458403	0.00474611	-0.895326	4.35202e-08	-0.449578	0.458171	-0.439913	0.0429738	-0.421831	0.010182	Putative 18S rRNA dimethylase, predicted role in rRNA modification and processing, Hap43-induced, likely to be essential for growth based on insertional mutagenesis strategy, F-12/CO2 early biofilm induced
C1_13740W_A	KAR9	0.12279	0.350696	0.146363	0.405106	-0.0885235	0.849433	0.24024	0.164469	0.0395681	0.847992	Ortholog of S. cerevisiae Kar9, role in mitotic spindle positioning, nonessential, localizes to bud tip, bud neck, hyphal tip, wild-type localization requires actin and microtubule cytoskeleton, induced by alpha factor
C1_13750C_A	orf19.5012	-0.316157	0.181254	-0.204821	0.433855	-0.356801	0.66027	0.156668	0.534757	0.126846	0.635553	Ortholog of C. dubliniensis CD36 : Cd36_12740, C. parapsilosis CDC317 : CPAR2_201620, C. auris B8441 : B9J08_002511 and Candida tenuis NRRL Y-1498 : CANTEDRAFT_107586
C1_13760W_A	AGM1	0.0836793	0.577885	0.418372	0.00413608	0.437843	0.42277	-0.0168639	0.939984	0.350604	0.00025277	Phosphoacetylglucosamine mutase (N-acetylglucosamine-phosphate mutase), enzyme of UDP-N-acetylglucosamine (UDP-GlcNAc) biosynthesis
C1_13770C_A	orf19.5014	-0.390695	0.0101432	-0.325916	0.0462448	-0.161586	0.759573	-0.160109	0.356394	0.0799255	0.679281	Has domain(s) with predicted nucleic acid binding activity
C1_13780W_A	MYO2	-0.621444	1.39838e-11	-0.114358	0.502073	0.139042	0.711399	-0.24845	0.117975	0.523236	0.0001059	Class V myosin, nonessential, sole class V myosin in C. albicans, required for WT actin cytoskeletal polarity, nuclear organization, migration, hyphal growth, conserved myosin ATPase/tail domains, Hap43-induced, flow model biofilm repressed
C1_13790C_A	orf19.5016	0.190808	0.220943	-0.151048	0.397356	0.055244	0.927986	-0.200781	0.266619	-0.326139	0.0465065	Ortholog(s) have role in [4Fe-4S] cluster assembly, protein maturation by [4Fe-4S] cluster transfer and mitochondrial matrix localization
C1_13800C_A	DUR32	0.0610617	0.798766	0.205063	0.372388	-0.0237737	0.985348	0.235911	0.262649	0.157827	0.378678	Putative urea transporter, possibly an essential gene, disruptants not obtained by UAU1 method
C1_13810W_A	orf19.5019	-0.897412	9.97777e-20	0.933509	2.02525e-16	-0.0951141	0.876928	1.03491	1.09247e-10	1.8467	3.30498e-91	Ortholog of C. dubliniensis CD36 : Cd36_12800, C. parapsilosis CDC317 : CPAR2_203460, C. auris B8441 : B9J08_004645 and Candida tenuis NRRL Y-1498 : CANTEDRAFT_94106
C1_13820C_A	orf19.5020	-0.453349	0.00181656	-0.716579	0.00369348	-0.495527	0.325703	-0.215815	0.491137	-0.24646	0.409582	Protein of unknown function, Hap43-induced, Spider biofilm induced
C1_13830C_A	PDX1	0.0143768	0.910555	-0.245833	0.111961	-0.15703	0.733735	-0.0836205	0.627506	-0.245494	0.0666991	Pyruvate dehydrogenase complex protein X, essential component of the mitochondrial pyruvate dehydrogenase complex, role in the respiratory pathway, protein present in exponential and stationary growth phase yeast, Spider biofilm repressed
C1_13840W_A	orf19.5022	0.254367	0.0897848	0.24632	0.153201	0.0338265	0.977339	0.218775	0.214954	0.00751394	0.9569	Ortholog(s) have inorganic cation transmembrane transporter activity and role in cellular cobalt ion homeostasis, cellular manganese ion homeostasis, cobalt ion transport, manganese ion transport
C1_13850C_A	DAL7	0.965825	0.0434033	1.28564	0.0063043	0.843698	0.747557	0.42879	0.515815	0.336353	0.413459	Putative allantoate permease, mutant is viable
C1_13860C_A	GND1	0.361094	0.00610789	0.0659962	0.773041	-0.103897	0.854114	0.17418	0.421379	-0.280838	0.132076	6-phosphogluconate dehydrogenase, soluble in hyphae, farnesol, macrophage-induced protein, antigenic in mice, dual localization to cytosol and peroxisomes depends on alternative splicing, rat catheter and Spider biofilm repressed
C1_13870W_A	MET3	1.14736	0.00225865	2.4418	4.75545e-13	0.00928369	0.995905	2.43046	6.22585e-31	1.30884	5.23566e-12	ATP sulfurlyase, sulfate assimilation, repressed by Met, Cys, Sfu1, or in fluconazole-resistant isolate, Hog1, caspofungin, white phase-induced, induced on biofilm formation, even in presence of Met and Cys, Spider, F-12/CO2 biofilm induced
C1_13880C_A	orf19.5026	1.14261	6.27183e-31	1.25273	1.46718e-17	0.0445086	0.934724	1.2125	8.10743e-15	0.126292	0.442644	C2H2 transcription factor, Spider biofilm induced
C1_13900C_A	LCB2	-0.37356	4.13001e-05	-0.279042	0.0451907	-0.127307	0.786585	-0.146931	0.359959	0.110307	0.408731	Putative serine palmitoyltransferase component, mutation confers hypersensitivity to aureobasidin A
C1_13910C_A	MODF	1.01586	9.3007e-11	1.41939	1.78871e-16	0.0964731	0.902524	1.32576	1.26621e-14	0.419372	0.000251397	Has domain(s) with predicted ATP binding, ATPase activity, nucleoside-triphosphatase activity
C1_13920W_A	DOS2	0.185574	0.169145	0.684004	6.9472e-06	0.0485707	0.942754	0.639854	1.23451e-05	0.513565	1.62837e-06	Protein of unknown function, induced during planktonic growth
C1_13930W_A	SSK1	0.243741	0.0467104	0.392961	0.00552715	-0.0791664	0.854114	0.476909	0.000253834	0.165054	0.206925	Response regulator of two-component system, role in oxidative stress response, cell wall biosynthesis, virulence, hyphal growth on solid media, expressed in hyphae and yeast, peroxisomal targeting sequence (PTS1), Spider biofilm induced
C1_13940W_A	SIM1	-0.406699	0.0614392	-2.05228	5.28775e-23	-0.194002	0.854114	-1.85315	8.99668e-15	-1.63167	9.61232e-33	Adhesin-like protein, involved in cell wall maintenance, redundant with Sun41, possibly secreted, macrophage-repressed, repressed by Rim101, Cyr1, Ras1, Spider biofilm induced
C1_13950C_A	orf19.5033	0.0450391	0.84228	-0.50211	0.0152487	-0.136792	0.853738	-0.360209	0.0468788	-0.532033	0.000141842	Ortholog(s) have Atg8 ligase activity, enzyme activator activity, protein tag activity
C1_13960W_A	YBP1	-0.0916425	0.504756	-0.296548	0.0734695	0.128116	0.79956	-0.420392	0.00526136	-0.188294	0.187856	Protein involved in response to oxidative stress, binds and stabilizes Cap1p transcription factor in response to H2O2, essential for macrophage killing
C1_13970C_A	HPC2	0.00357463	0.980449	-0.0616628	0.699889	-0.165982	0.711399	0.109298	0.445878	-0.0501371	0.726734	Ortholog(s) have DNA binding, nucleosome binding activity
C1_13980C_A	DUR7	0.0922259	0.602691	0.279754	0.137478	0.173813	0.74739	0.111221	0.565629	0.201928	0.285199	Putative urea transporter, fungal-specific (no human or murine homolog)
C1_13990W_A	OCA6	-0.0530466	0.742737	-0.0553479	0.811714	0.0997223	0.85173	-0.150096	0.508239	0.0114452	0.965071	Putative protein phosphatase of the PTP family (tyrosine-specific), similar to S. cerevisiae Oca6p, mutant shows virulence defect
C1_14000C_A	DOA4	0.304277	0.0659915	0.163056	0.375937	0.0516918	0.949581	0.115658	0.444143	-0.125364	0.346221	Ortholog of S. cerevisiae Doa4,, a ubiquitin hydrolase involved in recycling ubiquitin from proteasome-bound ubiquitinated intermediates, oxidative stress-induced via Cap1, mutants are viable
C1_14010W_A	CSK1	1.09063	0.712509	2.63885	0.167366	-1.04191	0.949581	3.60426	0.101178	1.51354	0.437053	Putative mitogen-activated protein (MAP) kinase with an unknown role, null mutant produces wrinkled colonies, similar to S. cerevisiae Smk1p, which is a protein kinase required for sporulation
C1_14020W_A	orf19.7209	1.45678	0.00609038	1.85235	9.05717e-05	0.494963	0.819562	1.37102	0.000698072	0.41283	0.323095	Putative Rho GDP dissociation inhibitor, induced by nitric oxide independent of Yhb1p
C1_14030W_A	orf19.7210	1.18346	7.12724e-22	1.31819	2.11519e-18	0.088048	0.872198	1.23495	8.04511e-22	0.149633	0.191943	Protein of unknown function, Spider biofilm induced
C1_14040W_A	orf19.7212	0.135793	0.349422	0.236493	0.0941116	-0.121195	0.812994	0.363079	0.00691126	0.115879	0.420898	Putative beta-adaptin, large subunit of the clathrin associated protein complex (AP-2), mutation causes decreased colony wrinkling in filamentous growth-inducing conditions, but does not block hyphal formation in liquid media
C1_14050C_A	orf19.7213	0.758786	3.49753e-08	0.672952	2.0888e-05	-0.131029	0.819749	0.808902	4.4727e-11	-0.0701905	0.530712	Putative ATP-dependent RNA helicase, fungal-specific (no human or murine homolog)
C1_14060W_A	orf19.7214	0.448985	0.05534	0.515365	0.0548239	-0.0633983	0.968566	0.582166	0.0170467	0.0812583	0.753223	Glucan 1,3-beta-glucosidase, regulated by Nrg1, Tup1 and possibly Tac1, induced by NO and during cell wall regeneration, stationary phase enriched, possibly essential (UAU1 method), F-12/CO2 early biofilm induced, flow biofilm repressed
C1_14070W_A	chi-1a	#N/A	#N/A	#N/A	#N/A	#N/A	#N/A	#N/A	#N/A	#N/A	#N/A	#N/A
C1_14080W_A	orf19.7215	-0.295646	0.0474141	-0.524499	0.000929525	-0.262278	0.701366	-0.256611	0.0956287	-0.213901	0.0111551	Nucleolar protein, component of the small subunit processome containing the U3 snoRNA, involved in pre-18S rRNA processing, flow model biofilm repressed
C1_14090W_A	orf19.7215.3	-0.420537	0.0639959	-0.858941	0.000416839	-0.173221	0.854447	-0.680289	0.00333865	-0.424606	0.0317949	(orf19.7215.3) Ortholog(s) have chaperone binding, unfolded protein binding activity and role in chaperone-mediated protein complex assembly, protein folding, protein import into mitochondrial intermembrane space, protein refolding
C1_14100W_A	YPT52	0.288469	0.00481863	0.615825	1.38623e-06	-0.000100756	0.999619	0.619613	2.61576e-05	0.342515	0.000875211	Rab-family GTPase involved in vacuolar trafficking, colocolizes with Vps1p and Ypt53p in late endosome
C1_14110C_A	RPL4B	-0.759386	1.10614e-05	-0.946618	2.83802e-06	-0.200845	0.819562	-0.739282	0.000448156	-0.173176	0.27654	Ribosomal protein 4B, repressed upon phagocytosis by murine macrophage, Spider biofilm repressed
C1_14120C_A	RBE1	-0.445595	0.312642	-2.89096	1.95712e-17	0.323817	0.808133	-3.20912	5.09665e-18	-2.43168	5.76703e-08	Pry family cell wall protein, Rim101, Efg1, Ssn6, alkaline repressed, O-glycosylation, no GPI anchor predicted, ketoconazol induced, regulated by Sef1, Sfu1, Hap4, flow model biofilm induced, rat catheter and Spider biofilm repressed
C1_14130W_A	FTR1	-0.704223	2.14588e-05	-1.81829	3.92245e-22	0.142265	0.771511	-1.95554	4.39197e-26	-1.10105	3.81704e-08	High-affinity iron permease, required for mouse virulence, low-iron growth, iron, amphotericin B, caspofungin, ciclopirox, Hog1p, Sef1p, Sfu1p, and Hap43p regulated, complements S. cerevisiae ftr1 iron transport, Hap43p-repressed
C1_14140C_A	SET3	0.27591	0.00291479	0.424372	0.000901532	-0.0559435	0.889645	0.485395	0.000168555	0.164327	0.145532	NAD-dependent histone deacetylase, mutations affect filamentous growth, genetic evidence suggests Set3/Hos2 function as a complex to regulate white-opaque switching, morphogenesis, and virulence, flow model biofilm induced
C1_14150C_A	PAM16	-0.507145	0.00489259	-0.650111	0.000554601	-0.29041	0.711399	-0.354098	0.0345703	-0.127835	0.28813	Putative maltase, regulated by Gcn4, repressed by amino acid starvation (3-AT), rat catheter biofilm induced
C1_14160W_A	orf19.7223	-0.643519	1.00462e-05	-1.10164	2.17542e-13	-0.217256	0.734734	-0.879268	1.77597e-08	-0.442904	0.00104458	Ortholog(s) have protein-lysine N-methyltransferase activity, role in peptidyl-lysine monomethylation and cytosol, nucleus localization
C1_14170W_A	orf19.7224	0.0591727	0.646717	0.236094	0.0879851	-0.0714067	0.872424	0.312034	0.0109056	0.192014	0.0305006	Ortholog(s) have ubiquitin protein ligase activity and role in histone catabolic process, histone ubiquitination
C1_14180W_A	orf19.7225	1.08082	1.35148e-10	1.57466	4.0866e-18	0.165303	0.821112	1.41477	4.4175e-17	0.507871	0.000251944	Ortholog of C. dubliniensis CD36 : Cd36_13150, C. parapsilosis CDC317 : CPAR2_700610, C. auris B8441 : B9J08_003318 and Candida tenuis NRRL Y-1498 : CANTEDRAFT_135418
C1_14190C_A	orf19.7227	1.04307	2.89546e-12	1.46027	1.0775e-08	0.163589	0.817881	1.30177	1.30344e-06	0.4296	0.115486	Protein phosphatase inhibitor, Hap43-repressed, homozygous Tn insertion decreases colony wrinkling but does not block hyphal growth in liquid media, mutation confers hypersensitivity to toxic ergosterol analog, Spider biofilm induced
C1_14200W_A	orf19.7228	0.0767932	0.620303	0.248916	0.113852	0.0538981	0.917891	0.200312	0.195036	0.187437	0.210967	Possible Golgi membrane protein, transcript positively regulated by Tbf1, mRNA binds She3
C1_14210C_A	IML2	0.133181	0.350696	0.47886	0.000871795	0.138536	0.79956	0.344602	0.00883873	0.361154	3.48558e-05	Protein of unknown function, early-stage flow model biofilm induced, Hap43-repressed, Spider biofilm repressed
C1_14220C_A	FTR2	-0.786907	2.87355e-14	-0.186408	0.175285	-0.53833	0.00740116	0.35643	0.0111717	0.616059	1.68108e-12	High-affinity iron permease, probably interacts with ferrous oxidase, regulated by iron level, ciclopirox olamine, amphotericin B, caspofungin, complements S. cerevisiae ftr1 iron transport defect, Hap43-repressed, Spider biofilm induced
C1_14230C_A	IRR1	0.266657	0.0400582	0.607062	0.000439213	-0.0435672	0.950773	0.656522	0.000120939	0.356022	0.02386	Putative cohesin complex subunit, cell-cycle regulated periodic mRNA expression
C1_14240W_A	orf19.7234	-0.314266	0.00142926	-0.566355	1.87078e-05	-0.125418	0.795137	-0.436732	0.0031946	-0.2364	0.0444236	Component of the RSC chromatin remodeling complex, possibly an essential gene, disruptants not obtained by UAU1 method
C1_14250C_A	orf19.7235	-0.0446471	0.778155	-0.014192	0.938446	-0.0906377	0.8795	0.0804283	0.685121	0.0454787	0.768044	Putative protein of unknown function, mutation confers hypersensitivity to amphotericin B
C1_14260C_A	TIF35	-0.622903	3.24381e-05	-0.904252	2.90984e-08	-0.231285	0.74739	-0.667404	1.30273e-05	-0.26656	0.00231499	Putative translation initiation factor, repressed upon phagocytosis by murine macrophage, Spider biofilm repressed
C1_14270W_A	orf19.7237	-0.139005	0.324947	-0.466991	0.00702041	-0.191541	0.740201	-0.269531	0.154318	-0.310759	0.0545838	Ortholog(s) have arylformamidase activity and role in NAD biosynthetic process
C1_14280C_A	NPL3	-0.405298	0.000289454	-0.521309	0.000127271	-0.119351	0.818673	-0.397132	0.0156406	-0.10154	0.52558	Putative RNA-binding protein, required for normal flow model biofilm growth, nuclear export is facilitated by Hmt1p, transcript upregulated in RHE model of oralcandidiasis, Spider biofilm repressed
C1_14290C_A	MDG1	-0.492921	3.8122e-06	0.359669	0.0129741	-0.0560405	0.900355	0.420295	0.00179321	0.868459	1.44351e-17	Ortholog(s) have role in pheromone-dependent signal transduction involved in conjugation with cellular fusion and membrane raft, plasma membrane localization
C1_14300C_A	NCR1	1.1556	7.24663e-08	1.79963	5.72582e-17	0.0141376	0.987636	1.78957	8.6976e-27	0.660074	4.37307e-07	Putative vacuolar membrane protein, predicted role in sphingolipid metabolism, transcript regulated by Nrg1 and Mig1, induced by prostaglandins
C1_14310W_A	orf19.7243	-0.282198	0.0130844	-0.259425	0.0744033	-0.117227	0.836725	-0.136075	0.441732	0.0378759	0.79393	Deoxycytidine monophosphate (dCMP) deaminase, role in dUMP and dTMP biosynthesis, Spider biofilm repressed
C1_14320C_A	orf19.7244	-0.469927	0.00629496	-1.08068	1.56011e-06	-0.281623	0.670963	-0.793684	0.000136574	-0.597226	0.00276154	Putative fumarylacetoacetate hydrolase, induced by nitric oxide independent of Yhb1, regulated by Sef1, Sfu1, Hap43, flow model biofilm induced
C1_14330W_A	orf19.7245	-0.718957	1.25387e-05	-1.10983	4.9479e-09	-0.336258	0.649152	-0.767633	0.000428069	-0.376327	0.0488699	Ortholog(s) have tRNA-5-taurinomethyluridine 2-sulfurtransferase activity, role in mitochondrial tRNA wobble position uridine thiolation and mitochondrion localization
C1_14340C_A	RIM101	0.718172	8.53121e-08	0.819965	2.87974e-07	-0.0282841	0.976416	0.852633	1.54708e-08	0.116986	0.438336	Transcription factor, alkaline pH response, required for alkaline-induced hyphal growth, role in virulence in mice, activated by C-terminal proteolytic cleavage, mediates both positive and negative regulation, Spider biofilm induced
C1_14350W_A	orf19.7250	0.0883929	0.685624	0.224724	0.378541	-0.072641	0.92847	0.301113	0.186342	0.14901	0.525029	Protein of unknown function, rat catheter and Spider biofilm induced
C1_14360C_A	WSC4	0.286878	0.0892049	0.525015	0.00268564	-0.0678874	0.929757	0.597376	0.000377269	0.253411	0.058545	Putative cell wall integrity and stress response subunit 4 precursor, transcription is specific to white cell type
C1_14370W_A	orf19.7252	1.72712	2.1984e-05	2.21707	3.5521e-08	0.0535847	0.985348	2.16578	1.06756e-08	0.504174	0.118708	Ortholog of Candida albicans WO-1 : CAWG_00017
C1_14380C_A	orf19.7254	-0.377501	0.00341637	-0.897449	3.63498e-10	-0.23736	0.700731	-0.65382	9.55149e-05	-0.504978	8.24076e-05	Ortholog(s) have role in mRNA metabolic process, mitochondrial translational initiation and extrinsic component of membrane, mitochondrial inner membrane localization
C1_14390W_A	RPC10	-0.912417	0.00197874	-1.10761	0.000498065	-0.431387	0.74739	-0.669212	0.0651867	-0.182335	0.634492	Putative RNA polymerase subunit ABC10-alpha of RNA polymerase complexes I, II, and III, flucytosine induced, Spider biofilm induced
C1_14400C_A	MLH3	-0.27987	0.0542474	-0.350278	0.0406293	-0.156636	0.808133	-0.187249	0.350585	-0.0561352	0.766929	Ortholog(s) have role in meiotic mismatch repair, mismatch repair, reciprocal meiotic recombination and MutLgamma complex, nucleus localization
C1_14410W_A	orf19.7256	-0.720187	0.000591375	-0.95849	0.00228022	-0.323813	0.734945	-0.628343	0.0599836	-0.226753	0.534004	Ortholog of S. cerevisisae/S. pombe Lsm5, Lsm (Like Sm) protein involved in mRNA decay, Predicted ORF from Assembly 19, removed from Assembly 20, restored based on comparative genome analysis, flucytosine induced
C1_14420W_A	DDI1	0.0982747	0.468509	-0.0775485	0.661627	-0.0328414	0.966774	-0.0392349	0.819911	-0.161562	0.213903	Putative DNA damage inducible v-SNARE binding protein, macrophage/pseudohyphal-repressed
C1_14430C_A	orf19.7260	-0.438005	0.00235022	-0.368061	0.0435032	-0.181062	0.813958	-0.179663	0.458406	0.0839392	0.686451	Protein with a predicted NADP-dependent oxidoreductase or aldo-keto reductase domain, Hap43-repressed, Spider biofilm repressed
C1_14440C_A	GDI1	0.0198949	0.917913	0.353756	0.0397934	-0.0801478	0.894592	0.439483	0.000509727	0.349035	0.000276756	Putative Rab GDP-dissociation inhibitor, GlcNAc-induced protein, Spider biofilm repressed
C1_14450C_A	orf19.7263	-0.115625	0.508511	-0.393543	0.0326152	-0.197959	0.764125	-0.189352	0.289615	-0.263699	0.0648293	Putative X-Pro aminopeptidase, Spider biofilm repressed
C1_14460W_A	orf19.7264	-0.0850791	0.546309	-0.411571	0.0191433	-0.0774881	0.876835	-0.328641	0.0497911	-0.312298	0.0329674	Metalloprotease subunit of the 19S regulatory particle of the 26S proteasome lid, couples the deubiquitination and degradation of proteasome substrates, role in fission of mitochondria and peroxisome, Spider biofilm repressed
C1_14470W_A	orf19.7265	-0.402197	0.015085	-0.423376	0.0547199	-0.153662	0.84005	-0.262934	0.244365	-0.00779473	0.974447	Putative zinc-finger domain protein with a predicted role in pre-mRNA splicing, Hap43-repressed, Spider biofilm repressed
C1_14480W_A	orf19.7266	-0.358326	0.0307403	-0.478079	0.0464936	-0.141626	0.837111	-0.330793	0.196294	-0.108	0.696075	Ortholog of Candida albicans WO-1 : CAWG_00007
C1_14490C_A	SAM35	0.125492	0.413252	-0.433431	0.0424113	0.00902093	0.987636	-0.437202	0.0493349	-0.543826	0.00655322	Predicted component of the sorting and assembly machinery (SAM complex) of the mitochondrial outer membrane, involved in protein import into mitochondria
C1_14500C_A	orf19.7269	0.0601822	0.641361	-0.385611	0.00534495	0.0163588	0.97917	-0.397018	0.00186592	-0.431245	7.54395e-05	Putative polyamine acetyltransferase, acetylates polyamines (e.g. putrescine, spermidine, spermine) and aralkylamines (e.g. tryptamine, phenylethylamine), Spider biofilm repressed
C1_14520W_A	orf19.7270	-0.49592	0.000788845	-0.425735	0.00977049	-0.160241	0.825562	-0.258622	0.162114	0.0849936	0.44934	Protein of unknown function, Spider biofilm repressed
C1_14530W_A	orf19.7271	-0.145778	0.213336	0.172317	0.222283	0.0253233	0.977339	0.153368	0.350661	0.332988	0.000310152	Protein of unknown function, transcript detected on high-resolution tiling arrays
C1_14550C_A	orf19.7272	0.427513	0.0258416	0.462925	0.0102188	-0.19541	0.767157	0.663649	2.64903e-07	0.0511512	0.796415	Protein of unknown function, transcript detected on high-resolution tiling arrays
C1_14560C_A	orf19.7274	0.400705	0.00400604	0.656532	4.17943e-05	0.00630495	0.990278	0.654699	6.79056e-06	0.271173	0.0388311	Predicted ORF in retrotransposon Zorro2 with similarity to retroviral reverse transcriptase proteins
C1_14570C_A	FGR24	0.336143	0.0158042	0.616595	0.000116603	0.133632	0.813923	0.488207	0.00109934	0.296032	0.0221062	Protein encoded in retrotransposon Zorro2 with similarity to retroviral endonuclease-reverse transcriptase proteins, lacks an ortholog in S. cerevisiae, transposon mutation affects filamentous growth
C1_14580C_A	orf19.7277	0.195614	0.268671	0.391212	0.13153	0.122485	0.868889	0.274605	0.327731	0.207278	0.449669	Predicted ORF in retrotransposon Zorro2 with similarity to zinc finger-containing retroviral nucleocapsid proteins, un-merged from orf19.7275 in a revision of Assembly 21 based on comparative genome analysis and new sequence data
C1_14590C_A	TLO4	0.863986	5.26215e-15	0.581055	4.4201e-05	0.0815575	0.871682	0.504967	0.000169082	-0.267781	0.0121496	(orf19.7276.1) Member of a family of telomere-proximal genes of unknown function, transcript induced in an RHE model of oral candidiasis, Hap43-repressed
C1_14630C_A	orf19.7278	-0.394924	0.346157	0.053462	0.891343	-0.104809	0.955485	0.159954	0.724026	0.46185	0.288522	Similar to a region of the Tca2 (pCal) retrotransposon, which is present in strain hOG1042 as 50 to 100 copies of a linear dsDNA, rat catheter biofilm repressed
C2_00010W_A	TLO5	-0.00261601	0.987145	-0.0536855	0.79046	-0.0845784	0.878747	0.0360967	0.848331	-0.0364181	0.840445	Member of a family of telomere-proximal genes of unknown function, may be spliced in vivo
C2_00030W_A	RRN3	-0.874374	1.04076e-08	-0.872049	1.37851e-07	-0.440421	0.528082	-0.424597	0.0408109	0.0176847	0.918184	Protein with a predicted role in recruitment of RNA polymerase I to rDNA, caspofungin induced, flucytosine repressed, repressed in core stress response, repressed by prostaglandins
C2_00050C_A	orf19.1920	0.983697	0.704512	0.615715	0.827351	1.49617	0.85173	-0.878131	0.659432	-0.362147	0.880537	Ortholog of C. dubliniensis CD36 : Cd36_15040
C2_00060C_A	orf19.1917	-0.461158	0.000764544	-0.583032	9.51023e-05	-0.165352	0.75526	-0.412087	0.00104894	-0.10704	0.437239	Protein of unknown function, Spider biofilm repressed
C2_00070C_A	MPP10	-0.653609	6.69504e-05	-0.69907	7.38741e-05	-0.27377	0.74739	-0.41907	0.0279983	-0.0302702	0.818242	Putative SSU processome and 90S preribosome component, repressed in core stress response, repressed by prostaglandins
C2_00080C_A	FAV3	0.333274	0.056525	0.421205	0.0288054	-0.109622	0.871682	0.536491	0.00103115	0.102592	0.545336	Putative alpha-1,6-mannanase, induced by mating factor in MTLa/MTLa opaque cells
C2_00090W_A	orf19.1913	-0.383614	0.0826262	-0.864076	9.78218e-05	-0.165644	0.844053	-0.692346	0.000402153	-0.465018	0.0108418	Protein of unknown function, flow model biofilm induced
C2_00100C_A	PGA52	0.720649	3.5266e-06	0.571867	0.00418828	-0.0938099	0.877598	0.671157	0.000122061	-0.134691	0.493713	GPI-anchored cell surface protein of unknown function, Hap43p-repressed gene, fluconazole-induced, possibly an essential gene, disruptants not obtained by UAU1 method
C2_00110W_A	orf19.1910	-0.197214	0.317916	-0.216684	0.357132	-0.317038	0.739273	0.108184	0.719404	-0.00589014	0.982464	Predicted NADH-dependent flavin oxidoreductase, Hap43-repressed gene
C2_00120C_A	EMC9	0.36529	0.00109094	0.514104	0.00011142	-0.180653	0.712013	0.700477	5.16964e-09	0.163861	0.0667422	Ortholog of S. cerevisiae Nnf2, possible role in chromosome segregation, mutants are viable, induced during the mating process
C2_00130W_A	orf19.1906	2.56502	1.30947e-19	2.64201	2.04e-15	-0.214856	0.913143	2.85569	6.25754e-15	0.0996728	0.772992	Protein of unknown function, flow model biofilm induced
C2_00140W_A	NDT80	-11.8974	2.5553e-42	-10.4739	6.00394e-71	-0.303981	0.702163	-10.1636	2.09555e-68	1.45987	0.58144	Ortholog of Ndt80, meiosis-specific transcription factor, activator of CDR1 induction by antifungal drugs, required for wild-type drug resistance and for Spider biofilm formation, transcript induced by antifungal drug treatment
C2_00150W_A	LEU5	-0.473088	0.00313946	0.179011	0.245843	-0.189552	0.795137	0.372627	0.0551884	0.667579	3.68386e-06	Putative mitochondrial carrier protein, Hap43-repressed, rat catheter biofilm induced
C2_00160C_A	NAT2	-0.350492	0.0585819	-0.356833	0.027431	-0.230854	0.641572	-0.120818	0.46727	0.00921212	0.972024	Putative N-terminal acetyltransferase, Hap43p-repressed gene, mutation confers hypersensitivity to toxic ergosterol analog
C2_00170C_A	orf19.2115	-1.02685	3.14287e-11	-1.04198	1.07112e-09	-0.355914	0.654014	-0.679477	0.000278156	-3.14765e-05	0.99993	Putative molybdopterin-converting factor, fungal-specific (no human or murine homolog)
C2_00180C_A	orf19.2114	1.33665	3.1549e-13	1.60968	9.49738e-16	0.0854674	0.927716	1.52878	2.64386e-21	0.287946	0.0214376	Predicted uricase, ortholog of S. pombe SPCC1223.09, Spider biofilm induced
C2_00190C_A	orf19.2113	-0.173068	0.139168	-0.195676	0.175276	-0.0900215	0.852186	-0.100418	0.502482	-0.00776182	0.957741	Putative integral peroxisomal membrane protein, Hap43p-repressed gene
C2_00200W_A	orf19.2112	-0.251481	0.0798616	-0.29781	0.0754034	-0.173264	0.770345	-0.118908	0.498303	-0.0317082	0.854474	snRNP U5 splicing factor component, involved in positioning the 3' splice site during the 2nd catalytic step of splicing, Spider biofilm induced
C2_00210W_A	RPL38	-0.863661	4.3109e-08	-1.17913	1.27915e-10	-0.201319	0.812994	-0.971565	1.00305e-06	-0.301291	0.0155204	(orf19.2111.2) 60S ribosomal ribosomal protein subunit, genes encoding cytoplasmic ribosomal subunits, translation factors, tRNA synthetases are downregulated upon phagocytosis by murine macrophage
C2_00220C_A	orf19.2111	0.149299	0.200189	0.260167	0.0719891	-0.142831	0.711399	0.407611	0.00326616	0.125609	0.375904	Ortholog(s) have RNA polymerase II complex binding activity
C2_00230W_A	orf19.2110	0.0595988	0.71998	0.6272	8.43758e-05	-0.131286	0.814026	0.763358	1.33525e-08	0.583084	2.74882e-08	Ortholog(s) have arginyltransferase activity and role in protein arginylation
C2_00240C_A	SOD6	-0.259799	0.438354	0.334039	0.295855	-0.143682	0.899941	0.484439	0.0417988	0.60752	0.00850539	Copper-containing superoxide dismutase, gene family includes SOD1, SOD4, SOD5, and SOD6, gene may contain an intron, Hap43-repressed, flow model and rat catheter biofilm induced
C2_00250W_A	STF2	3.04222	4.54753e-32	4.34201	1.2645e-14	0.843646	0.13413	3.50539	8.80135e-10	1.31468	0.0460041	(orf19.2107.1) Protein involved in ATP biosynthesis, repressed in hyphae, repressed by Efg1, Hap43, transcript upregulated in clinical isolates from HIV+ patients with oral candidiasis, rat catheter, flow model and Spider biofilm induced
C2_00260C_A	MUQ1	-0.32663	0.000979538	0.14066	0.347531	-0.0662125	0.877525	0.21185	0.153491	0.482362	6.53949e-06	Putative choline phosphate cytidylyltransferase/phosphoethanolamine cytidylyltransferase, repressed in hyphae compared vs yeast, Hap43-repressed, flow model biofilm induced, Spider biofilm repressed
C2_00270C_A	orf19.2106	0.101798	0.626891	0.0236464	0.924482	-0.0558587	0.951279	0.084622	0.677323	-0.0650121	0.741857	Putative protein of unknown function, Hap43p-repressed gene
C2_00280C_A	orf19.2105	0.0603595	0.721739	0.0155875	0.939198	-0.16885	0.770028	0.188454	0.317583	-0.0306384	0.876674	Putative pre-mRNA-splicing factor, possibly an essential gene, disruptants not obtained by UAU1 method
C2_00290W_A	orf19.2104	0.213659	0.160248	0.0131029	0.950811	-0.12143	0.821112	0.138872	0.44193	-0.186314	0.255587	Ortholog(s) have ATPase activator activity, chaperone binding activity
C2_00300C_A	CKB1	-0.409392	0.00439891	-0.47366	0.0037335	-0.0899718	0.902852	-0.376789	0.0450868	-0.0490055	0.74164	Regulatory subunit of protein kinase CK2 (casein kinase II), beta subunit, null mutants are hypersensitive to caspofungin and hydrogen peroxide medium
C2_00310W_A	orf19.2103	NA	NA	NA	NA	NA	NA	NA	NA	NA	NA	Ortholog of Candida albicans WO-1 : CAWG_03811
C2_00320W_A	orf19.2101	-0.0312109	0.848853	0.123091	0.442455	-0.0744143	0.8795	0.202536	0.110914	0.169118	0.124387	Ortholog(s) have protein-membrane adaptor activity, role in mitophagy, protein insertion into ER membrane, retrograde vesicle-mediated transport, Golgi to endoplasmic reticulum and GET complex localization
C2_00330C_A	HIR1	-0.140897	0.285929	-0.355546	0.0176774	-0.0718994	0.879928	-0.278178	0.0425509	-0.199873	0.0907659	Component of the HIR complex, a nucleosome assembly factor involved in chromatin formation, involved in regulation of white-opaque switching frequency
C2_00340C_A	ARO8	-0.197167	0.571466	0.338475	0.153893	-0.321505	0.711399	0.664609	8.94643e-05	0.553386	0.248136	Aromatic transaminase of the Ehrlich fusel oil pathway of aromatic alcohol biosynthesis, Rim101 independent alkaline induction, protein abundance affected by URA3 expression in CAI-4 strain, Gcn4-regulated, stationary phase enriched
C2_00350W_A	orf19.2097	0.178525	0.194014	0.452734	0.00778834	-0.0124242	0.985348	0.470693	0.00418614	0.290373	0.0698473	Predicted DNA-dependent ATPase/helicase, Spider biofilm induced
C2_00360C_A	orf19.2095	0.133656	0.339393	0.333125	0.0393896	-0.0373505	0.962432	0.374446	0.00853436	0.214584	0.0665323	Ortholog(s) have role in negative regulation of transcription from RNA polymerase II promoter in response to iron and cytosol localization
C2_00370W_A	PDR6	-0.159103	0.147519	-0.237754	0.159038	0.00798349	0.985867	-0.241024	0.159725	-0.0642985	0.72089	Putative pleiotropic drug resistance regulatory protein 6, transcript regulated by Nrg1, induced by alpha pheromone in SpiderM medium
C2_00380C_A	RFA1	0.449789	2.73473e-06	0.781984	1.76104e-07	-0.113386	0.797324	0.899828	5.35792e-09	0.348104	0.0139473	Putative DNA replication factor A, RNA abundance regulated by cell cycle, tyrosol and cell density
C2_00390C_A	orf19.2092	-0.169432	0.211323	0.249141	0.102882	0.0066298	0.988766	0.24776	0.0751187	0.433271	9.68945e-05	Putative peroxisomal cystathionine beta-lyase, Gcn4p-regulated
C2_00400C_A	orf19.2091	-1.33247	2.29727e-11	0.0775761	0.747123	-0.215074	0.85173	0.295606	0.302798	1.42424	3.83639e-29	Putative NADH dehydrogenase, repressed by nitric oxide, Hap43p-repressed
C2_00410C_A	orf19.2090	-0.604922	2.81427e-05	-0.367299	0.0509224	-0.279461	0.726307	-0.0820253	0.738536	0.253638	0.127091	Ortholog of S. cerevisiae Ecm16, an essential DEAH-box ATP-dependent RNA helicase specific to the U3 snoRNP required for 18S rRNA synthesis, Hap43-induced, Spider biofilm induced
C2_00420W_A	orf19.2089	0.152502	0.294595	0.693933	3.25e-05	0.250959	0.606642	0.447808	0.00536001	0.556359	2.32035e-05	Ortholog of Nyv1, v-SNARE component of the vacuolar SNARE complex involved in vesicle fusion in S. cerevisiae, Hap43-repressed gene
C2_00430C_A	DPB4	-0.264512	0.0284965	-0.0216055	0.893628	-0.119172	0.808133	0.103171	0.461135	0.258053	0.0107177	Putative DNA polymerase epsilon subunit D, null mutant is viable but slow-growing and displays abnormal invasive growth on SD and YPD media, Spider biofilm repressed
C2_00440W_A	SAS2	-0.172858	0.168026	-0.44584	0.00263144	-0.122245	0.834174	-0.317231	0.0799839	-0.257503	0.0728489	Predicted histone acetyltransferase involved in histone H4 acetylation, member of MYST family
C2_00450C_A	CDH1	0.328245	0.00267071	0.143455	0.324652	-0.208281	0.619102	0.356639	0.00525497	-0.16974	0.106936	Protein involved in regulation of mitosis, similar to S. cerevisiae Cdh1, which is an APC/C component, transcriptionally induced by Mnl1 under weak acid stress
C2_00460W_A	SAP30	0.318847	0.513021	0.413755	0.345472	0.0596007	0.981969	0.365894	0.308134	0.112883	0.78626	Aspartic-type endopeptidase, involved in degradation of alpha pheromone, functional equivalent of S. cerevisiae Bar1, a-cell specific, induced by alpha pheromone
C2_00470W_A	POM152	-0.382673	0.000218156	-0.320853	0.0238224	-0.150281	0.70979	-0.165648	0.241572	0.0774839	0.587738	Putative nuclear pore membrane glycoprotein
C2_00480C_A	PHHB	0.049478	0.8071	1.61096	4.97288e-10	-0.0820878	0.894592	1.69666	1.64479e-10	1.57264	1.37568e-10	Putative 4a-hydroxytetrahydrobiopterin dehydratase, transposon mutation affects filamentous growth, flow model biofilm induced, Spider biofilm induced
C2_00490W_A	orf19.2078	-0.336636	0.00518425	-0.115508	0.479828	0.0760407	0.876835	-0.185876	0.275589	0.236464	0.133267	Ortholog(s) have role in Golgi to vacuole transport and early endosome, trans-Golgi network localization
C2_00500W_A	ZCF9	0.555985	0.000480616	0.902926	6.73325e-08	-0.021803	0.985181	0.929192	3.04375e-09	0.362477	0.000545649	Putative Zn(II)2Cys6 transcription factor, hypersensitive to toxic ergosterol analog ECC69 and/or ECC1384
C2_00510W_A	orf19.2076	0.671204	0.00568636	0.888071	0.000306843	-0.0715823	0.964118	0.962271	9.99937e-07	0.232567	0.173131	Protein of unknown function, S. pombe ortholog SPAC7D4.05 encodes a predicted hydrolase, Hap43-repressed, Spider biofilm induced
C2_00520W_A	DFG5	0.0617146	0.617837	0.347941	0.00755267	-0.0963588	0.819562	0.448803	0.000182497	0.301349	0.000746304	N-linked mannoprotein of cell wall and membrane, possible signal transducer, role in hyphal growth and HWP1 induction in alkaline pH, GPI modification predicted, dfg5 dcw1 double mutant is inviable, caspofungin-induced, fungal-specific
C2_00530W_A	orf19.2074	0.319707	0.607001	0.857415	0.109633	0.405086	0.85298	0.458785	0.411372	0.553675	0.269309	Ortholog of Candida albicans WO-1 : CAWG_03833
C2_00540W_A	orf19.2073	0.146684	0.260153	0.144263	0.487607	-0.175966	0.761511	0.326036	0.133512	0.0113799	0.964502	Protein with a multidrug and toxin extrusion protein domain, induced by Mnl1 under weak acid stress
C2_00550W_A	orf19.2072	0.780309	1.70396e-07	0.925628	4.84055e-08	0.118426	0.868889	0.813408	6.5194e-06	0.160497	0.304093	Ortholog(s) have (R)-carnitine transmembrane transporter activity, choline transmembrane transporter activity, ethanolamine transmembrane transporter activity
C2_00560W_A	orf19.2071	0.616513	0.647883	0.266523	0.846356	0.414247	0.931178	-0.148521	0.917772	-0.335463	0.833194	Protein of unknown function, induced by alpha pheromone in SpiderM medium
C2_00570W_A	orf19.2070	-0.342071	0.000298274	-0.550538	4.93148e-06	-0.00958304	0.985348	-0.536075	2.96515e-05	-0.193487	0.054508	Component of the RSC chromatin remodeling complex
C2_00580C_A	SMF3	-0.0844021	0.447516	0.0325249	0.823924	-0.0358108	0.945969	0.0729142	0.61841	0.132207	0.209824	Putative vacuolar iron transporter, alkaline upregulated, caspofungin repressed, induced by Mnl1 under weak acid stress, Hap43-repressed
C2_00590W_A	orf19.2068	-0.396892	0.0181043	-0.310937	0.0760987	0.117004	0.85173	-0.42226	0.0158019	0.10173	0.645486	Ortholog of C. dubliniensis CD36 : Cd36_15550, C. parapsilosis CDC317 : CPAR2_213190, C. auris B8441 : B9J08_002200 and Candida tenuis NRRL Y-1498 : CANTEDRAFT_119026
C2_00600C_A	orf19.2067	-0.826163	6.86213e-06	0.286582	0.164042	-0.170544	0.864028	0.461226	0.0675265	1.12833	3.44393e-17	Protein with a predicted role in mitochondrial iron metabolism, Hap43-repressed, expression upregulated during growth in the mouse cecum, Spider biofilm induced
C2_00610C_A	ATP18	-0.247301	0.282041	-0.394876	0.190581	-0.0334723	0.985181	-0.353228	0.315838	-0.134373	0.702301	(orf19.2066.1) F1F0 ATP synthase complex subunit, fungal-specific, gene has intron
C2_00620C_A	orf19.2066	-0.789331	5.8541e-08	-1.01053	9.65827e-10	-0.306971	0.522209	-0.698313	3.56879e-05	-0.206347	0.244623	Ortholog(s) have protein-lysine N-methyltransferase activity and role in peptidyl-lysine trimethylation
C2_00630C_A	orf19.2065	0.0645478	0.780062	-0.59413	0.0120601	-0.134285	0.861508	-0.455182	0.0314065	-0.644998	0.000245217	Ortholog(s) have allantoicase activity and role in allantoin catabolic process
C2_00640W_A	orf19.2064	-0.214109	0.13464	0.196832	0.374857	-0.0237946	0.97917	0.226728	0.332824	0.423942	0.0338779	Putative transcription factor with zinc finger DNA-binding motif
C2_00650W_A	orf19.2063	-0.452526	0.000176517	-0.915595	2.32491e-11	-0.124601	0.772005	-0.786463	2.01888e-08	-0.447622	0.000925458	Ortholog of C. dubliniensis CD36 : Cd36_15600, C. parapsilosis CDC317 : CPAR2_213140, C. auris B8441 : B9J08_000687 and Debaryomyces hansenii CBS767 : DEHA2B02442g
C2_00660C_A	SOD4	-0.601924	0.483621	-0.953649	0.253875	-0.0128879	0.995905	-0.932335	0.00845742	-0.332093	0.720956	Cu-containing superoxide dismutase, role in response to host innate immune ROS, regulated on white-opaque switch, induced under iron starvation, ciclopirox olamine induced, caspofungin repressed, SOD1,4,5,6 gene family
C2_00670C_A	orf19.2061	-0.538452	0.0565779	-0.688862	0.05476	0.498819	0.641572	-1.18603	0.000922839	-0.139436	0.760016	Ortholog of Candida albicans WO-1 : CAWG_03846
C2_00680C_A	SOD5	-0.300319	0.175548	-0.972883	3.9384e-05	0.190494	0.78589	-1.15835	7.14147e-08	-0.660136	0.0057017	Cu-containing superoxide dismutase, protects against oxidative stress, induced by neutrophils, hyphal growth, caspofungin, osmotic/oxidative stress, oralpharyngeal candidiasis induced, rat catheter and Spider biofilm induced
C2_00690W_A	orf19.2059	0.416176	0.00866932	-0.409318	0.0221264	0.299943	0.597094	-0.704826	0.000135062	-0.81099	3.10566e-07	Protein with homology to magnesium-dependent endonucleases and phosphatases, regulated by Sef1, Sfu1, and Hap43, Spider biofilm induced
C2_00700W_A	orf19.2057	-0.31979	0.000326952	-0.215874	0.101194	-0.020915	0.978385	-0.190257	0.225302	0.118725	0.293233	Ortholog(s) have ATP binding, ATPase activity, metallopeptidase activity and role in cellular protein-containing complex assembly, proteolysis, signal peptide processing
C2_00710W_A	NPL6	-0.331109	0.00311622	-0.466749	0.000218033	-0.102858	0.799231	-0.358836	0.00358705	-0.120285	0.373862	Component of the RSC chromatin remodeling complex, Hap43-induced, Spider biofilm repressed
C2_00720C_A	FGR15	0.102336	0.532587	-0.00482485	0.979068	-0.140113	0.81509	0.139192	0.453507	-0.0918909	0.584294	Putative transcription factor with zinc finger DNA-binding motif, lacks an ortholog in S. cerevisiae, transposon mutation affects filamentous growth, caspofungin induced, mutation causes marginal increase in caspofungin sensitivity
C2_00730C_A	orf19.2051	-0.571049	3.72941e-06	-0.716162	1.3488e-07	-0.0337918	0.948562	-0.677383	2.49535e-07	-0.12942	0.427338	Ortholog of C. dubliniensis CD36 : Cd36_15670, C. parapsilosis CDC317 : CPAR2_213100, C. auris B8441 : B9J08_001290 and Candida tenuis NRRL Y-1498 : CANTEDRAFT_135034
C2_00740C_A	orf19.2050	0.659369	3.97429e-10	0.811413	2.09578e-08	0.286781	0.477198	0.529561	0.000815694	0.167034	0.219985	Ortholog(s) have sterol esterase activity, role in cellular lipid metabolic process, sterol metabolic process and integral component of membrane, lipid droplet localization
C2_00750W_A	orf19.2049	-0.679019	0.0245527	0.286315	0.330197	0.40698	0.692063	-0.115181	0.751965	0.98037	0.00288328	Plasma membrane-associated protein, heterozygous null mutant displays sensitivity to virgineone, Spider biofilm induced
C2_00760C_A	orf19.2048	2.19154	4.44869e-08	4.37983	1.42624e-44	1.14463	0.436346	3.24372	2.94602e-17	2.20555	5.69904e-11	Proten of unknown function, transcript positively regulated by Sfu1, Hap43 repressed, Spider biofilm induced
C2_00770W_A	orf19.2047	1.10443	1.74319e-08	1.16532	1.58707e-06	0.150469	0.872424	1.01884	2.93792e-05	0.07492	0.770249	Putative protein of unknown function, Hap43p-repressed gene, mutation confers hypersensitivity to toxic ergosterol analog, and to amphotericin B
C2_00780W_A	POT1-2	0.620036	0.000356368	0.927715	5.77126e-06	0.181912	0.795137	0.749813	0.000165613	0.321056	0.105511	Putative peroxisomal 3-ketoacyl CoA thiolase, Hap43-repressed
C2_00790C_A	orf19.2045	-0.516824	0.000659999	-0.340426	0.0650977	0.00901442	0.987795	-0.344552	0.0303226	0.192131	0.237683	Ortholog(s) have diacylglycerol kinase activity and role in phosphatidic acid biosynthetic process, regulation of isopentenyl diphosphate biosynthetic process, mevalonate pathway
C2_00800C_A	PGA27	-0.246587	0.229772	-0.487126	0.0225048	-0.317354	0.711399	-0.165342	0.576086	-0.224561	0.385286	Putative GPI-anchored protein
C2_00810C_A	orf19.2043	-0.390631	0.000354395	-0.539553	0.00019541	-0.125859	0.854114	-0.407201	0.0422225	-0.133809	0.347145	Has domain(s) with predicted ATP binding, ATPase activity, iron-sulfur cluster binding activity and role in iron-sulfur cluster assembly
C2_00820W_A	orf19.2042	-0.548845	0.000112865	-0.549361	0.00100128	-0.180669	0.795137	-0.363513	0.0389939	0.0141759	0.931086	Ortholog(s) have role in mitochondrial tRNA wobble uridine modification and mitochondrial inner membrane localization
C2_00830C_A	orf19.2041	-0.296203	0.0258695	-0.518071	0.000561516	0.0126531	0.985348	-0.525581	2.49018e-05	-0.206549	0.054508	Component of the RSC chromatin remodeling complex
C2_00840W_A	orf19.2040	-0.177482	0.0801353	-0.276735	0.0646367	-0.0796823	0.862723	-0.191979	0.246843	-0.0834569	0.592559	Ortholog(s) have oxidoreductase activity, acting on NAD(P)H activity
C2_00850W_A	MSF1	-0.73307	1.21791e-08	-0.645146	8.52253e-06	-0.180246	0.795137	-0.459885	0.00818549	0.103093	0.403838	Putative phenylalanine-tRNA ligase, protein level decreases in stationary phase cultures, Hap43p-repressed gene
C2_00860C_A	orf19.2038	1.16298	0.052785	-1.41691	0.0147251	1.05046	0.641572	-2.46831	7.91434e-18	-2.56487	2.63579e-28	Protein of unknown function, Spider biofilm induced
C2_00870W_A	orf19.2037	0.0671774	0.732349	-0.992107	4.33235e-10	0.124989	0.808133	-1.11244	1.87066e-15	-1.04446	1.13829e-11	Ortholog of C. dubliniensis CD36 : Cd36_15810, C. parapsilosis CDC317 : CPAR2_212950, C. auris B8441 : B9J08_003344 and Candida tenuis NRRL Y-1498 : CANTEDRAFT_116162
C2_00880W_A	orf19.2036	0.354434	0.00293435	0.121088	0.434702	0.015058	0.985181	0.110201	0.461042	-0.218123	0.0571042	Predicted dihydrodiol dehydrogenase, ortholog of S. pombe SPAC513.06c, flow model and rat catheter biofilm repressed
C2_00890W_A	orf19.2035	0.0815943	0.858177	0.400148	0.256529	-0.0516675	0.97917	0.455759	0.207154	0.333526	0.40593	Ortholog of C. dubliniensis CD36 : Cd36_15830, C. parapsilosis CDC317 : CPAR2_212930, Candida tropicalis MYA-3404 : CTRG_01155, Candida albicans WO-1 : CAWG_03868 and Candida metapsilosis : CMET_2287
C2_00900W_A	orf19.2034	2.26438	0.39139	1.50038	0.580974	1.44946	0.871682	0.0629708	0.976634	-0.754963	0.743282	Ortholog of C. parapsilosis CDC317 : CPAR2_212925, C. dubliniensis CD36 : Cd36_15840, Candida tropicalis NEW ASSEMBLY : CTRG1_01156 and Candida orthopsilosis Co 90-125 : CORT_0A12230
C2_00910W_A	PGA19	0.328145	0.598034	0.983243	0.0488148	0.188355	0.929548	0.798839	0.131094	0.671742	0.22922	Putative GPI-anchored protein, macrophage-induced gene, mutants are viable
C2_00920W_A	orf19.2032	0.505367	0.00264996	0.781883	5.78518e-06	0.023161	0.984836	0.764084	4.65647e-06	0.291098	0.0349507	Protein of unknown function, rat catheter biofilm induced
C2_00930C_A	VPS24	0.700529	8.12166e-12	0.852617	2.77603e-08	0.0532604	0.912374	0.804024	3.51272e-07	0.167118	0.267116	Protein similar to S. cerevisiae Vps24p, which is a member of the ESCRT III protein sorting complex, downregulated upon adherence to polystyrene
C2_00940W_A	orf19.2030	1.57545	1.15552e-16	1.9863	4.61521e-18	0.162429	0.843336	1.82743	1.21197e-14	0.425202	0.0865231	Plasma membrane-associated protein, induced in cyr1 or ras1 mutant, induced by hypoxia, ketoconazole and during growth in the mouse cecum, induced in oralpharyngeal candidasis, Spider biofilm induced
C2_00950C_A	RFC5	-0.0508191	0.738846	-0.211806	0.196607	0.0188289	0.981969	-0.225539	0.18173	-0.14558	0.369688	Putative heteropentameric replication factor C subunit, periodic mRNA expression, peak at cell-cycle G1/S phase
C2_00960C_A	MXR1	0.211281	0.203111	0.318449	0.038041	-0.0340998	0.97461	0.357926	0.0296414	0.122079	0.497978	Putative methionine sulfoxide reductase, Plc1-regulated, induced by human neutrophils, flucytosine, macrophage regulated (gene induced, protein decreased), possibly adherence-induced, Spider biofilm induced
C2_00970C_A	UBP13	-0.132522	0.285752	0.198515	0.176412	0.13945	0.819562	0.0652832	0.727925	0.346339	0.000429803	Ortholog of S. cerevisiae Ubp13, putative ubiquitin carboxyl-terminal hydrolase, flow model biofilm induced, rat catheter biofilm repressed
C2_00980W_A	orf19.2025	0.370143	0.756702	-2.94	0.104426	-0.074285	0.986925	-2.86684	0.122129	-3.31244	0.0502955	Dubious open reading frame
C2_00990W_A	orf19.2024	-0.877395	0.391183	0.88458	0.284189	-0.485105	0.888401	1.37141	0.174602	1.77286	0.0728809	Ortholog of Candida albicans WO-1 : CAWG_03878
C2_01000W_A	HGT7	0.0863822	0.586226	0.699017	0.00712189	0.142707	0.867602	0.563163	0.0702505	0.625714	0.0184981	Putative MFS glucose transporter, glucose, fluconazole, Snf3 induced, expressed at high glucose, 20 member C. albicans glucose transporter family, 12 TM regions predicted, flow model biofilm induced, Spider biofilm repressed
C2_01010W_A	HGT8	0.321674	0.140875	-1.13602	8.06769e-10	0.35854	0.380081	-1.49032	2.51362e-16	-1.44404	1.23235e-11	High-affinity glucose transporter of the major facilitator superfamily, 20 members in the C. albicans glucose transporter family, 12 probable membrane-spanning segments, gene has intron, expressed in rich medium, flow model biofilm induced
C2_01020W_A	HGT6	-2.24135	2.76684e-28	0.0527943	0.856686	0.45477	0.742243	-0.39293	0.560758	2.30877	4.62426e-22	Putative high-affinity MFS glucose transporter, 20 family members, induced in core stress response, fluconazole, oralpharyngeal candidasis induced, flow model biofilm induced, Spider biofilm induced
C2_01030W_A	orf19.2019	-0.768258	8.66786e-07	-0.803025	8.62553e-06	-0.162946	0.854114	-0.633698	0.00375511	-0.0203674	0.901833	Ortholog(s) have structural constituent of ribosome activity, role in mitochondrial translation and mitochondrial large ribosomal subunit localization
C2_01040W_A	orf19.2018.1	0.659164	0.053647	1.10816	0.000517073	0.67575	0.528082	0.4349	0.153006	0.46497	0.100507	(orf19.2018.1) PProtein of unknown function, gene has intron, similar to human BLOC1S2
C2_01050W_A	orf19.2018.2	-0.42078	0.148309	-0.677168	0.0205763	-0.235393	0.84005	-0.433615	0.165484	-0.240749	0.427629	(orf19.2018.2) Ortholog of Candida tropicalis NEW ASSEMBLY : CTRG1_CGOB_00043 and Candida tropicalis MYA-3404 : CTRG_04298
C2_01060C_A	orf19.2018	-0.546179	6.63641e-05	-0.644481	0.000706873	-0.363793	0.369734	-0.2757	0.205779	-0.0818225	0.737623	Protein with a predicted DnaJ chaperone domain and a CSL-type zinc finger, Spider biofilm induced
C2_01070W_A	orf19.2017	-0.75483	2.86376e-07	-0.910945	2.06772e-08	-0.20361	0.787775	-0.702087	3.39608e-05	-0.14075	0.212076	Ortholog(s) have RNA polymerase I activity and role in nucleolar large rRNA transcription by RNA polymerase I, transcription by RNA polymerase I, transcription elongation from RNA polymerase I promoter
C2_01090C_A	ERG28	-0.0617879	0.783633	-0.346761	0.15691	0.331161	0.651418	-0.672565	0.00236004	-0.267981	0.247184	Ortholog(s) have protein-macromolecule adaptor activity, role in demethylation, ergosterol biosynthetic process and endoplasmic reticulum membrane localization
C2_01110C_A	BCY1	0.46789	7.09721e-06	0.206186	0.153198	-0.0440907	0.958241	0.253464	0.155463	-0.246634	0.00877943	Protein kinase A regulatory subunit, involved in regulation of filamentation, phenotypic switching and mating, required for nuclear localization of Tpk1, physically interacts with Tpk1, apoptosis-regulated
C2_01120W_A	KAR2	-0.405787	0.000270668	-0.647311	9.1474e-06	-0.103421	0.819749	-0.539219	0.000109065	-0.226897	0.0609984	Similar to Hsp70 family chaperones, role in translocation of proteins into the ER, induced in high iron, protein present in exponential and stationary growth phase yeast cultures, flow model and Spider biofilm repressed
C2_01130W_A	NOT3	-0.457734	5.12816e-05	-0.540606	0.000201851	-0.0573168	0.909258	-0.478796	0.000390067	-0.0668123	0.641537	Transcriptional regulator, not required for buccal epithelial cell adherence or virulence in mouse systemic infection, null mutant colonies exhibit slightly decreased filamentation ratio, required for yeast adherence to silicone substrate
C2_01140C_A	orf19.2010	-3.13748	0.165483	0.118287	0.942458	-0.29806	0.975151	0.411102	0.842297	3.27327	0.181633	Ortholog of C. dubliniensis CD36 : Cd36_16030, C. parapsilosis CDC317 : CPAR2_213800, Debaryomyces hansenii CBS767 : DEHA2A01320g and Pichia stipitis Pignal : PICST_29434
C2_01150W_A	PEX12	0.326731	0.0424967	0.365396	0.0264921	0.28151	0.706944	0.0864129	0.70027	0.0542472	0.756951	Ortholog(s) have ubiquitin protein ligase activity, role in protein import into peroxisome matrix, protein monoubiquitination and integral component of peroxisomal membrane, peroxisomal importomer complex localization
C2_01160W_A	orf19.2008	-0.157251	0.297361	-0.106461	0.547549	0.222451	0.672389	-0.324546	0.0178729	0.0659654	0.660981	Ortholog(s) have S-methyl-5-thioribose-1-phosphate isomerase activity and role in L-methionine salvage from methylthioadenosine
C2_01170C_A	orf19.2007	-0.287945	0.0138341	-0.336676	0.00984142	0.055617	0.900355	-0.387556	0.00104038	-0.0333902	0.802486	Ortholog(s) have role in Golgi to vacuole transport, ascospore wall assembly, cellular sphingolipid homeostasis, retrograde transport, endosome to Golgi and GARP complex, Golgi apparatus localization
C2_01180W_A	COX17	-0.307254	0.398744	-0.791268	0.0271319	0.541699	0.678344	-1.32953	9.34881e-05	-0.465799	0.234044	(orf19.2006.1) Putative copper metallochaperone, Hap43p-repressed gene, rat catheter biofilm induced, Spider biofilm induced
C2_01190C_A	orf19.2006	0.240066	0.255977	-0.0248917	0.910426	0.165422	0.819562	-0.186292	0.301448	-0.249992	0.182375	Ortholog of S. cerevisiae : YPL162C, C. glabrata CBS138 : CAGL0M02057g, C. dubliniensis CD36 : Cd36_16070, C. parapsilosis CDC317 : CPAR2_213850 and C. auris B8441 : B9J08_003194
C2_01200C_A	REG1	0.00720136	0.966756	0.22338	0.17171	0.13433	0.819562	0.0939536	0.535408	0.231731	0.0206325	Putative protein phosphatase regulatory subunit, Hap43-repressed gene, macrophage/pseudohyphal-induced, possibly regulated upon hyphal formation, flow model biofilm induced
C2_01210C_A	HNM1	-0.450555	0.00630591	-0.0636966	0.780939	0.208874	0.75526	-0.268511	0.147695	0.402737	0.0141926	Putative choline/ethanolamine transporter, mutation confers hypersensitivity to toxic ergosterol analog, colony morphology-related gene regulation by Ssn6, clade-associated gene expression
C2_01220W_A	orf19.2002	-0.0273443	0.882182	-0.0692557	0.739947	0.193194	0.746335	-0.258443	0.13816	-0.0254478	0.901503	Ortholog(s) have structural constituent of nuclear pore activity
C2_01230W_A	orf19.2001	0.143047	0.547978	-0.0494538	0.857898	0.26247	0.770345	-0.306731	0.193636	-0.174838	0.429807	Has domain(s) with predicted 2-oxoglutarate-dependent dioxygenase activity, L-ascorbic acid binding, iron ion binding, oxidoreductase activity, acting on paired donors, with incorporation or reduction of molecular oxygen activity
C2_01240C_A	orf19.2000	0.133715	0.470843	0.173427	0.473336	-0.128114	0.835634	0.30756	0.183907	0.0580174	0.837012	Ortholog(s) have DNA helicase activity and role in DNA-dependent DNA replication maintenance of fidelity, establishment of sister chromatid cohesion, interstrand cross-link repair, mitotic sister chromatid cohesion
C2_01250W_A	orf19.1999	0.661169	0.00023613	0.43641	0.0235436	-0.0167966	0.985348	0.459208	0.00523969	-0.210142	0.177778	Protein of unknown function, transcript detected on high-resolution tiling arrays
C2_01260W_A	orf19.1998	0.166886	0.250636	0.0268926	0.880814	0.359115	0.42277	-0.327512	0.0404985	-0.123687	0.369212	Ortholog of C. dubliniensis CD36 : Cd36_16140, C. parapsilosis CDC317 : CPAR2_213870, C. auris B8441 : B9J08_003044 and Candida tenuis NRRL Y-1498 : CANTEDRAFT_92202
C2_01270W_A	CHA1	1.38326	5.00262e-11	0.48137	0.0360731	0.701074	0.185332	-0.214964	0.402135	-0.884923	1.36722e-05	Similar to catabolic ser/thr dehydratases, repressed by Rim101, induced in low iron, regulated on white-opaque switch, filament induced, Tn mutation affects filamentation, flow model biofilm induced, Spider biofilm repressed
C2_01300C_A	MNN24	-0.666454	0.00454702	0.28302	0.32506	0.495987	0.684044	-0.211141	0.550186	0.967504	2.41196e-05	Alpha-1,2-mannosyltransferase, required for normal cell wall mannan content
C2_01310W_A	orf19.1994	-0.0889283	0.526666	0.595472	0.000835302	0.182569	0.797324	0.416053	0.0629651	0.700987	7.64982e-06	Ortholog(s) have phosphatidylinositol binding, phosphatidylinositol-3-phosphate binding activity, role in retrograde transport, endosome to Golgi and endosome localization
C2_01320W_A	orf19.1993	0.0138595	0.957763	-0.257047	0.256308	0.678693	0.380081	-0.933786	0.00130616	-0.256093	0.252188	Subunit of the 19S regulatory particle lid of the proteasome
C2_01330C_A	SIR2	-0.861827	2.79504e-07	0.133719	0.631338	0.0195852	0.985348	0.117654	0.711745	1.01408	7.17978e-06	Required for wild-type lifespan, asymmetric inheritance of oxidatively damaged proteins, rDNA silencing, regulates phenotypic switch in strain 3153A, not WO-1, partially complements S. cerevisiae sir2 mating defect, Spider biofilm induced
C2_01340W_A	orf19.1991	-0.649866	3.97429e-10	-0.112703	0.386942	-0.00565296	0.991893	-0.102341	0.560558	0.552686	2.70049e-09	Has domain(s) with predicted integral component of membrane localization
C2_01350C_A	SNX4	0.648382	3.49896e-06	0.72679	2.26606e-06	0.141315	0.84286	0.588426	0.000707904	0.0937233	0.434874	Putative sorting nexin, induced during the mating process
C2_01360C_A	DCW1	0.101663	0.425656	-0.520299	0.000124793	-0.0667932	0.887873	-0.449124	0.00067131	-0.606781	6.62613e-11	Protein with predicted GPI modification, dfg5 dcw1 double mutant is inviable, not required for wild-type hyphal growth, upregulated in cyr1 mutant (yeast or hyphal form), Hap43-induced
C2_01370C_A	orf19.1441	-0.28449	0.0149512	-0.62532	2.95071e-05	-0.108514	0.825488	-0.51148	0.000574156	-0.324568	0.0113821	Component of the RSC chromatin remodeling complex, only present in CTG clade
C2_01380W_A	PLB4.5	0.283972	0.30183	-0.791569	0.00222087	-0.310155	0.812035	-0.479139	0.106178	-1.05994	8.04736e-22	Phospholipase B, Hog1-induced, regulated by Ssn6, putative GPI-anchor, repressed during cell wall regeneration, clade-associated gene expression, Hap43-induced, rat catheter and Spider biofilm repressed
C2_01390W_A	orf19.1444	0.36239	0.00734217	0.210317	0.228205	-0.0197508	0.985027	0.233737	0.174366	-0.137103	0.296842	Ortholog(s) have phosphatidylinositol-4,5-bisphosphate binding activity, role in actin cortical patch assembly, actin filament organization, endocytosis and actin cortical patch localization
C2_01400C_A	ESC4	0.156088	0.249748	0.288501	0.229743	-0.0291269	0.974758	0.322444	0.201211	0.147499	0.587048	Protein similar to S. cerevisiae Esc4, a protein that represses transposition, transposon mutation affects filamentation, rat catheter biofilm repressed
C2_01410C_A	CLB2	-1.15179	3.29741e-22	-1.39227	1.81528e-23	-0.145419	0.761511	-1.2418	3.06581e-21	-0.224702	0.124545	B-type mitotic cyclin (cyclin-dependent protein kinase regulatory subunit), essential, required for wild-type mitotic exit, role in cell polarization, interacts with catalytic subunit Cdk1, Spider biofilm repressed
C2_01420C_A	orf19.1447	-0.0785857	0.654152	-0.352541	0.0963856	-0.235739	0.726307	-0.110475	0.670341	-0.258081	0.26461	Has domain(s) with predicted DNA-binding transcription factor activity, sequence-specific DNA binding activity and role in regulation of transcription, DNA-templated
C2_01430W_A	APT1	-0.221011	0.218427	-0.87451	2.03814e-06	-0.0418197	0.974758	-0.827563	7.70507e-06	-0.639449	5.7453e-08	Adenine phosphoribosyltransferase, flucytosine induced, repressed by nitric oxide, protein level decreased in stationary phase yeast cultures
C2_01440C_A	orf19.1448.1	0.403841	0.02291	0.732354	3.58769e-05	0.408722	0.528082	0.328317	0.0923832	0.344394	0.0312457	(orf19.1448.1) Ortholog(s) have ATP-dependent microtubule motor activity, plus-end-directed, protein-containing complex binding activity
C2_01450C_A	orf19.1449	2.76579	3.04653e-21	2.67124	1.21602e-16	-0.471818	0.789881	3.14067	2.06977e-20	-0.0768183	0.835725	Protein of unknown function, induced in azole-resistant strain that overexpresses MDR1, protein present in exponential and stationary growth phase yeast cultures, Spider biofilm induced
C2_01460C_A	orf19.1450	-0.212451	0.882182	-0.618514	0.658401	-1.42518	0.799231	0.815885	0.591328	-0.40122	0.75504	Ortholog of C. dubliniensis CD36 : Cd36_16320, Candida tropicalis NEW ASSEMBLY : CTRG1_01238, Candida tropicalis MYA-3404 : CTRG_01238 and Candida albicans WO-1 : CAWG_03918
C2_01470W_A	SRB9	0.0918302	0.416857	-0.0991285	0.493198	0.0525387	0.909026	-0.146268	0.289615	-0.175771	0.0855852	Subunit of the RNA polymerase II mediator complex, transposon mutation affects filamentous growth, suppresses S. cerevisiae diploid filamentous (flo8, ste7, ste12, tec1) or haploid invasive (flo8) mutant growth defects
C2_01480W_A	SPT5	-0.156478	0.131964	0.0221434	0.880774	-0.109921	0.78386	0.136462	0.312803	0.193744	0.0590532	Protein similar to S. cerevisiae Spt5p transcription elongation factor, transposon mutation affects filamentous growth
[truncated: 4,723 more rows]

## Sheet: Biofilm decreased phenotype
Gene ID	GENE name	ndt80 vs WT	padj	ndt80UME6 vs WT	padj	UME6 vs WT	padj	ndt80UME6 vs UME6	padj	ndt80UME6 vs ndt80	padj
[truncated: 174 more rows]

[truncated: 4 more sheets: GO upreg ndt80 vs wt, GO downreg ndt80 vs wt, GO upreg ndt80ume6 cf ndt80, GO downreg ndt80ume6 cf ndt80]
