# Supplementary material for: Impact of Candida albicans NDT80 and UME6 on biofilm formation and fluconazole susceptibility
Source: mSphere. 2026 Mar 27;11(4):e00014-26. doi: 10.1128/msphere.00014-26 (PMC13123709; doi:10.1128/msphere.00014-26)
Supplement: Table S2 — Strains, oligos, and plasmids. [file msphere.00014-26-s0005.xlsx]

## Sheet: Description
			Table S2: Strains, Oligos, and Plasmids
			The sheets in this file list Strains, Oligonucleotide sequences, and Plasmids that were used in this study.
			Each type of item is on a separate sheet.

## Sheet: Strains
Table S2: Strains, Oligos, and Plasmids
Strain number	Parent Strain	Genotype	Strain background	Growth phenotype
MC22		Candida albicans clincial isolate	SC5314	NATS
MC5		his1Δ::r3NAT1r3/his1Δ::r3NAT1r3	HIS- NATR	HIS- NATR
KG11	MC5	ndt80Δ::rHIS1r/ndt80Δ::rHIS1r his1Δ::r3/his1Δ::r3	ndt80Δ/Δ	HIS+ NATS
MC99		Candida albicans clincial isolate	P76067	NATS
MC1		his1Δ::r3NAT1r3/his1Δ::r3NAT1r3	HIS- NATR	HIS- NATR
KG12	MC1	ndt80Δ::rHIS1r/ndt80Δ::rHIS1r his1Δ::r3/his1Δ::r3	ndt80Δ/Δ	HIS+ NATS
MC69		Candida albicans clincial isolate	P57055	NATS
MC2		his1Δ::r3NAT1r3/his1Δ::r3NAT1r3	HIS- NATR	HIS- NATR
KG13	MC2	ndt80Δ::rHIS1r/ndt80Δ::rHIS1r his1Δ::r3/his1Δ::r3	ndt80Δ/Δ	HIS+ NATS
MC102		Candida albicans clincial isolate	P87	NATS
MC3		his1Δ::r3NAT1r3/his1Δ::r3NAT1r3	HIS- NATR	HIS- NATR
KG14	MC3	ndt80Δ::HIS1/ndt80Δ::HIS1 his1Δ::r3/his1Δ::r3	ndt80Δ/Δ	HIS+ NATR
MC59		Candida albicans clincial isolate	P75063	NATS
MC126		his1Δ::r3NAT1r3/his1Δ::r3NAT1r3	HIS- NATR	HIS- NATR
KG74	MC126	ndt80Δ::rHIS1r/ndt80Δ::rHIS1r his1Δ::r3/his1Δ::r3	ndt80Δ/Δ	HIS+ NATS
MC128		Candida albicans clincial isolate	P78048	NATS
MC75		his1Δ::r3NAT1r3/his1Δ::r3NAT1r3	HIS- NATR	HIS- NATR
KG68	MC75	ndt80Δ::HIS1/ndt80Δ::HIS1 his1Δ::r3/his1Δ::r3	ndt80Δ/Δ	HIS+ NATR
KG69	MC75	ndt80Δ::HIS1/ndt80Δ::HIS1 his1Δ::r3/his1Δ::r3	ndt80Δ/Δ	HIS+ NATR
KG70	MC75	ndt80Δ::HIS1/ndt80Δ::HIS1 his1Δ::r3/his1Δ::r3	ndt80Δ/Δ	HIS+ NATR
KG71	MC75	ndt80Δ::HIS1/ndt80Δ::HIS1 his1Δ::r3/his1Δ::r3	ndt80Δ/Δ	HIS+ NATR
KG72	MC75	ndt80Δ::HIS1/ndt80Δ::HIS1 his1Δ::r3/his1Δ::r3	ndt80Δ/Δ	HIS+ NATR
KG73	MC75	ndt80Δ::HIS1/ndt80Δ::HIS1 his1Δ::r3/his1Δ::r3	ndt80Δ/Δ	HIS+ NATR
KG16	KG11	NAT1-pRBT5-UME6/NAT1-pRBT5-UME6 ndt80Δ::r1HIS1r1/ndt80Δ::r1HIS1r1 his1Δ::r3/his1Δ::r3	SC5314 ndt80Δ/Δ UME6OE	HIS+NATR
KG17	KG11	NAT1-pRBT5-UME6/NAT1-pRBT5-UME6 ndt80Δ::r1HIS1r1/ndt80Δ::r1HIS1r1 his1Δ::r3/his1Δ::r3		HIS+NATR
KG21	MC22	NAT1-pRBT5-UME6/NAT1-pRBT5-UME6 his1Δ::r3/his1Δ::r3	SC5314 UME6OE	NATR
KG23	MC22	NAT1-pRBT5-UME6/NAT1-pRBT5-UME6 his1Δ::r3/his1Δ::r3		NATR
KG18	KG12	NAT1-pRBT5-UME6/NAT1-pRBT5-UME6 ndt80Δ::r1HIS1r1/ndt80Δ::r1HIS1r1 his1Δ::r3/his1Δ::r3	P76067 ndt80Δ/Δ UME6OE	HIS+NATR
KG19	KG12	NAT1-pRBT5-UME6/NAT1-pRBT5-UME6 ndt80Δ::r1HIS1r1/ndt80Δ::r1HIS1r1 his1Δ::r3/his1Δ::r3		HIS+NATR
KG24	MC99	NAT1-pRBT5-UME6/NAT1-pRBT5-UME6 his1Δ::r3/his1Δ::r3	p76067 UME6OE	NATR
KG25	MC99	NAT1-pRBT5-UME6/NAT1-pRBT5-UME6 his1Δ::r3/his1Δ::r3		NATR
KG20	KG13	NAT1-pRBT5-UME6/NAT1-pRBT5-UME6 ndt80Δ::r1HIS1r1/ndt80Δ::r1HIS1r1 his1Δ::r3/his1Δ::r3	P57055 ndt80Δ/Δ UME6OE	HIS+NATR
KG29	MC69	NAT1-pRBT5-UME6/NAT1-pRBT5-UME6 his1Δ::r3/his1Δ::r3	p57055 UME6OE	NATR
KG30	MC69	NAT1-pRBT5-UME6/NAT1-pRBT5-UME6 his1Δ::r3/his1Δ::r3		NATR

## Sheet: oligos
Table S2: Strains, Oligos, and Plasmids
Name	Sequence (5' → 3')
CaCas9/F	ATCTCATTAGATTTGGAACTTGTGGGTT
CaCas9/R	TTCGAGCGTCCCAAAACCTTCT
SNR52/F	AAGAAAGAAAGAAAACCAGGAGTGAA
sgRNA/R	ACAAATATTTAAACTCGGGACCTGG
SNR52/N	GCGGCCGCAAGTGATTAGACT
sgRNA/N	GCAGCTCAGTGATTAAGAGTAAAGATGG
NDT80 SNR52/R sg1	CGATTATACCCAATAATTCGCAAATTAAAAATAGTTTACGCAAGTC
NDT80 sgRNA/F sg1	CGAATTATTGGGTATAATCGGTTTTAGAGCTAGAAATAGCAAGTTAAA
NDT80 sgRNA/F sg2	ACAGCACCATATGGCTATGAGTTTTAGAGCTAGAAATAGCAAGTTAAA
NDT80 SNR52/R sg2	TCATAGCCATATGGTGCTGTCAAATTAAAAATAGTTTACGCAAGTC
NDT80 sgRNA/F sg3	CCACACCACAACCAACACGCGTTTTAGAGCTAGAAATAGCAAGTTAAA
NDT80 SNR52/R sg3	GCGTGTTGGTTGTGGTGTGGCAAATTAAAAATAGTTTACGCAAGTC
SNR52/R for NAT 1-5	TCGTTTTACAACGTCGTGACCAAATTAAAAATAGTTTACGCAAGTC
sgRNA/F for NAT 1-5	GTCACGACGTTGTAAAACGAGTTTTAGAGCTAGAAATAGCAAGTTAAA
NDT80 CRIME adapF	ACCACCACCAGCTTCCTCACCATCCTATTCACTATCATGGTATTGCTCAGCAACAACAGTCCCAGCTTCCTCATTTCGCTCTCGAGGTCGACGGTATCG
HIS CRIME adapR	GAGCTACAGGGCTTGACC
HIS CRIME adapF	GCGCAAGAAGCCTCAACT
NDT80 CRIME adapR	TTTGTGATCTTTTGTGTAATTATAATACAAAATTTTTTTATTTACTTTAAACTTTAAAATCAACCTTTCTTCGTCATCATCCAATACGCAAACCGCC
NDT80 chk F	AAAGTCCAGACAGCATCAACAA
NDT80 chk int R	GGGAGTTTGGTGGTGTGATAAT
Cd HIS1 Check int /R	GGCGCAACAGATATATTGGTGCTCG
pNAT chk int R	TCAATGGTGGATCAACTGGAACTTC
RBT5 UME6/F	AAAAAAGAATTCTTCGTAATATCTATATAGATATCTTCATTTAATTTTCTTGGTTGTTTGATATTACTTTGTTGTACTTTATCAAGCTTGCCTCGTCCCC
RBT5 UME6/R	TTCAACTTTATTGTATCTTCTCCATAAGGCGAATTTGGTGCTGAAGAAGTTGAATCGGGTGTAACCATATGGGTAATCATCGTTGGGAGCTCTCCCAATG
UME6p sgRNA-2 /F	TGCTTTACATAATTGGTGATGTTTTAGAGCTAGAAATAGCAAGTTAAA
UME6p SNR52-2 /R	ATCACCAATTATGTAAAGCACAAATTAAAAATAGTTTACGCAAGTC
UME6p check up /F	GAGAGTTTTAATCAATTAGAAACCAACAGAGG
UME6p check int /R	CGAATGACAAAGTTAAGTCAAAAATTGGACC

## Sheet: plasmid
Table S2: Strains, Oligos, and Plasmids
Name	Description	Marker	Reference
pV1093	CaCas9/sgRNA expression vector	ampR	Vyas et al., 2015
pNAT	NAT1 marker	ampR	Min et al., 2016
pMH01	pRS424 carrying C.d.HIS1 from pSN52 at KpnI site	ampR	Huang et al., 2017
pMH02	pRS424 carrying C.d.HIS1 from pSN52 at SapI site	ampR	Huang et al., 2017
pRBT5	pTH10 carrying NAT and promotor of RBT5	ampR	Mao et al., 2022
References
Vyas VK, Barrasa MI, Fink GR. 2015. A Candida albicans CRISPR system permits genetic engineering of essential genes and gene families. Sci Adv 1:e1500248.
Min K, Ichikawa Y, Woolford CA, Mitchell AP. 2016. Candida albicans Gene Deletion with a Transient CRISPR-Cas9 System. mSphere 1.
Huang MY, Mitchell AP. 2017. Marker Recycling in Candida albicans through CRISPR-Cas9-Induced Marker Excision. mSphere 2.
Mao Y, Solis NV, Sharma A, Cravener MV, Filler SG,Mitchell AP.2022.Use of the Iron-Responsive RBT5 Promoter for Regulated Expression in Candida albicans. mSphere7:e00305-22.https://doi.org/10.1128/msphere.00305-22
